# Supplementary material for: Artificial intelligence guided conformational mining of intrinsically disordered proteins
Source: Commun Biol. 2022 Jun 20;5:610. doi: 10.1038/s42003-022-03562-y (PMC9209487; doi:10.1038/s42003-022-03562-y)
Supplement: Supplementary file 2 — Supplementary Data 1 [file 42003_2022_3562_MOESM2_ESM.xlsx]

## Sheet: Fig2
Fig2A				Fig2B
Q15	Run1	Run2		AB40	Run1	Run2	Run3	Run4
0.05	4.78	4.96		0.1	5.91	8.94	6.14	6.37
0.1	4.72	4.73		0.2	4.77	7.74	5.95	5.57
0.2	4.73	4.43		0.3	4.63	7.03	5.35	4.58
Fig2C
ChiZ	Run1	Run2	Run3	Run4	Run5	Run6	Run7	Run8	Run9	Run10	Run11	Run12
0.1	9.48	9.81	7.99	10.65	7.93	6.34	9.49	13.51	7.35	8.03	8.69	8.16
0.2	6.43	9.08	8.39	7.03	6.19	5.99	7.52	10.34	6.5	7.12	6.11	7.87
0.3	6.08	5.85	7.1	5.59	6.92	5.45	6.96	8.75	5.27	6.85	5.69	6.18

## Sheet: Fig3
Training												Test												Gaussian												Training												Test
0,3	0.1	0.3	0.5	0.7	0.9	1.1	1.3	1.5	1.7	1.9		0,3	0.1	0.3	0.5	0.7	0.9	1.1	1.3	1.5	1.7	1.9		0,3	0.1	0.3	0.5	0.7	0.9	1.1	1.3	1.5	1.7	1.9		15,20	0.1	0.3	0.5	0.7	0.9	1.1	1.3	1.5	1.7	1.9		15,20	0.1
1.9	0	10	37	17	0	0	0	0	0	0		1.9	0	0	0	0	0	0	0	0	0	0		1.9	105	232	283	241	152	49	15	2	1	0		1.9	0	0	0	0	0	0	0	0	0	0		1.9	0
1.7	48	344	300	401	0	0	0	0	0	0		1.7	0	0	20	2	0	0	0	0	0	0		1.7	316	664	949	867	492	185	51	14	1	0		1.7	0	0	0	0	0	0	0	0	0	0		1.7	0
1.5	197	586	748	727	202	11	0	0	0	0		1.5	17	348	393	513	196	26	0	0	0	0		1.5	701	1451	2250	2144	1406	556	185	25	2	0		1.5	1	20	23	17	0	0	0	0	0	0		1.5	0
1.3	147	919	1610	915	621	262	26	34	0	0		1.3	212	1050	2220	2030	688	226	0	0	0	0		1.3	1018	2470	3921	3961	2748	1258	386	66	14	0		1.3	4	95	300	232	155	38	2	0	0	0		1.3	5
1.1	188	647	1840	1390	902	643	104	131	12	0		1.1	1700	3010	5250	4590	1530	481	74	2	0	0		1.1	1231	3042	5182	5737	4196	1989	636	138	29	4		1.1	154	724	1300	1220	787	162	35	0	0	0		1.1	335
0.9	295	453	878	1090	867	660	235	119	16	0		0.9	2210	4140	7250	6640	2770	737	192	7	0	0		0.9	1134	2902	5119	6023	4653	2388	792	199	23	4		0.9	392	1440	2130	1700	1440	784	124	2	0	0		0.9	1050
0.7	144	574	767	806	878	808	349	19	0	0		0.7	4380	4980	7770	6350	3360	1500	342	11	0	0		0.7	623	1920	3730	4669	3822	2081	767	214	36	3		0.7	346	1870	2440	1570	1070	873	363	64	0	0		0.7	3590
0.5	199	657	522	417	431	652	328	22	0	0		0.5	3030	4350	6300	5770	3730	1460	256	22	0	0		0.5	338	1010	2094	2829	2305	1395	564	147	30	5		0.5	257	677	725	986	642	450	338	57	0	0		0.5	5960
0.3	89	236	128	318	198	180	152	1	0	0		0.3	558	1120	2030	2580	1500	694	109	3	0	0		0.3	110	368	822	1242	1158	691	290	79	17	4		0.3	16	235	435	414	238	111	70	9	0	0		0.3	1750
0.1	24	307	48	15	88	7	5	0	0	0		0.1	0	19	158	338	610	142	6	0	0	0		0.1	31	110	228	386	339	271	121	36	12	1		0.1	0	4	91	167	66	109	36	0	0	0		0.1	109
Training												Test												Gaussian												Training												Test
5,6	0.1	0.3	0.5	0.7	0.9	1.1	1.3	1.5	1.7	1.9		5,6	0.1	0.3	0.5	0.7	0.9	1.1	1.3	1.5	1.7	1.9		5,6	0.1	0.3	0.5	0.7	0.9	1.1	1.3	1.5	1.7	1.9		21,22	0.1	0.3	0.5	0.7	0.9	1.1	1.3	1.5	1.7	1.9		21,22	0.1
1.9	0	29	0	0	0	0	0	0	0	0		1.9	0	2	9	99	123	32	1	0	0	0		1.9	21	45	70	72	73	38	21	5	2	0		1.9	0	0	0	0	0	0	0	0	0	0		1.9	0
1.7	15	88	39	64	46	13	13	1	0	0		1.7	14	213	261	505	539	143	51	0	0	0		1.7	73	173	300	344	241	188	81	24	2	0		1.7	0	0	0	0	0	0	0	0	0	0		1.7	0
1.5	142	327	261	452	390	136	24	2	0	0		1.5	164	770	1160	1390	1120	352	107	18	0	0		1.5	224	547	945	1000	861	551	222	57	12	3		1.5	0	0	0	0	0	0	0	0	0	0		1.5	0
1.3	209	429	515	330	533	519	172	10	9	0		1.3	407	985	1690	1900	1430	1360	374	67	0	0		1.3	559	1350	2230	2380	2110	1200	512	140	33	2		1.3	0	0	0	0	0	6	33	7	0	0		1.3	0
1.1	198	659	710	565	606	473	394	102	1	0		1.1	861	1590	3360	3320	2460	1470	432	63	0	0		1.1	951	2230	3760	4350	3520	2120	857	253	52	8		1.1	0	17	104	86	71	157	255	84	0	0		1.1	0
0.9	267	975	988	1400	1260	461	433	215	3	0		0.9	975	1980	4560	5900	3920	2080	680	10	0	0		0.9	1280	2970	4760	5730	4580	2570	1070	355	65	4		0.9	3	121	492	754	689	298	100	9	0	0		0.9	104
0.7	576	1050	1220	1480	1360	326	241	83	2	0		0.7	573	2140	4250	8100	5610	2110	722	3	0	0		0.7	1200	2810	4710	5440	4370	2550	1060	321	59	11		0.7	300	644	1090	1650	2080	1530	749	147	0	0		0.7	1640
0.5	198	618	870	908	823	219	79	117	24	0		0.5	807	2460	3480	7240	5840	2470	516	2	0	0		0.5	852	1980	3300	3900	3190	1830	716	207	35	6		0.5	595	1120	1740	2180	2010	1310	585	31	0	0		0.5	4960
0.3	56	289	441	490	285	173	123	76	2	0		0.3	666	1180	1940	4050	3180	1270	585	13	0	0		0.3	462	1050	1740	2080	1600	974	384	112	27	0		0.3	78	646	1030	1860	1190	417	154	0	0	0		0.3	4880
0.1	16	298	138	396	311	179	49	9	0	0		0.1	1	760	842	1320	655	160	106	0	0	0		0.1	162	415	655	787	668	407	146	55	10	2		0.1	112	471	386	453	143	2	5	0	0	0		0.1	3260
Training												Test												Gaussian												Training												Test
7,10	0.1	0.3	0.5	0.7	0.9	1.1	1.3	1.5	1.7	1.9		7,10	0.1	0.3	0.5	0.7	0.9	1.1	1.3	1.5	1.7	1.9		7,10	0.1	0.3	0.5	0.7	0.9	1.1	1.3	1.5	1.7	1.9		23,25	0.1	0.3	0.5	0.7	0.9	1.1	1.3	1.5	1.7	1.9		23,25	0.1
1.9	0	0	0	0	0	0	0	0	0	0		1.9	0	0	0	0	0	0	0	0	0	0		1.9	0	0	0	0	0	0	0	0	0	0		1.9	0	0	0	0	0	0	0	0	0	0		1.9	0
1.7	0	0	0	0	0	0	0	0	0	0		1.7	0	0	0	0	0	0	0	0	0	0		1.7	0	0	0	0	0	0	0	0	0	0		1.7	0	0	0	0	0	0	0	0	0	0		1.7	0
1.5	0	0	0	0	0	0	0	0	0	0		1.5	0	0	0	0	3	0	0	0	0	0		1.5	0	0	1	4	2	0	0	0	1	0		1.5	0	0	0	0	0	2	0	0	0	0		1.5	0
1.3	0	2	0	0	0	2	0	0	0	0		1.3	0	0	28	4	21	96	56	1	0	0		1.3	3	11	24	30	48	40	15	5	1	1		1.3	13	55	219	237	56	55	10	0	0	0		1.3	0
1.1	0	77	170	92	224	29	13	0	0	0		1.1	0	10	267	419	305	820	534	30	0	0		1.1	29	145	311	450	437	261	114	38	6	0		1.1	223	505	1130	652	346	243	41	0	0	0		1.1	26
0.9	61	344	545	722	830	129	54	0	0	0		0.9	81	451	803	1570	2110	1650	947	161	0	0		0.9	289	879	1710	2200	1940	1240	521	132	21	3		0.9	842	1290	1600	831	562	726	300	64	0	0		0.9	566
0.7	92	777	1432	1024	1000	484	185	115	0	0		0.7	681	2050	3070	4350	4380	2590	1320	293	27	0		0.7	987	2740	5050	6330	5320	2860	1040	279	47	4		0.7	613	1370	2060	1360	1050	800	499	93	0	0		0.7	1800
0.5	328	1467	1883	1881	1417	1523	740	150	0	0		0.5	2050	5050	7580	9410	6360	2090	401	89	3	0		0.5	1760	4610	7830	9030	7000	3690	1260	276	46	5		0.5	193	840	1060	843	808	859	363	79	0	0		0.5	4120
0.3	544	1092	1497	1373	871	1024	214	13	0	0		0.3	2570	5100	9790	8120	4160	607	102	79	0	0		0.3	1610	3900	6310	6580	4680	2260	742	165	18	1		0.3	69	537	922	592	516	511	461	59	0	0		0.3	1840
0.1	373	983	1032	684	375	133	0	0	0	0		0.1	2370	4050	6630	4620	1570	92	18	0	0	0		0.1	821	1790	2590	2520	1750	731	210	42	6	0		0.1	35	222	286	226	336	254	81	0	0	0		0.1	363
Training												Test												Gaussian												Training												Test
12,13	0.1	0.3	0.5	0.7	0.9	1.1	1.3	1.5	1.7	1.9		12,13	0.1	0.3	0.5	0.7	0.9	1.1	1.3	1.5	1.7	1.9		12,13	0.1	0.3	0.5	0.7	0.9	1.1	1.3	1.5	1.7	1.9		0,27	0.1	0.3	0.5	0.7	0.9	1.1	1.3	1.5	1.7	1.9		0,27	0.1
1.9	0	0	100	149	110	11	0	0	0	0		1.9	0	0	50	375	437	83	0	0	0	0		1.9	3	31	145	261	248	101	32	1	0	0		1.9	0	28	59	114	113	21	40	0	0	0		1.9	0
1.7	2	75	377	472	73	78	1	0	0	0		1.7	0	2	274	1200	1070	257	34	0	0	0		1.7	33	154	539	871	713	324	58	5	0	0		1.7	61	635	511	288	218	190	168	11	0	0		1.7	0
1.5	8	93	448	661	246	91	2	0	0	0		1.5	10	176	660	2190	1610	588	51	0	0	0		1.5	85	505	1570	2300	1690	608	124	14	1	0		1.5	243	753	963	731	309	269	245	25	0	0		1.5	0
1.3	4	52	485	827	813	136	1	0	0	0		1.3	41	736	2450	2980	2480	641	27	0	0	0		1.3	244	1300	3340	4490	3150	982	167	10	0	0		1.3	181	739	1469	942	516	312	248	38	8	0		1.3	73
1.1	229	241	547	1180	1490	289	96	0	0	0		1.1	557	3120	5330	4970	2570	638	21	0	0	0		1.1	474	2310	5290	6520	3940	1190	175	11	0	0		1.1	192	631	1164	918	716	752	207	182	20	0		1.1	621
0.9	362	1110	2070	2000	1180	236	31	0	0	0		0.9	1580	5400	6710	6230	2160	555	9	0	0	0		0.9	688	3050	6840	7330	3840	1080	137	11	1	0		0.9	268	754	961	1015	830	834	215	63	0	0		0.9	1180
0.7	448	1040	1570	1520	891	182	0	0	0	0		0.7	1600	5860	7240	5360	2350	634	3	0	0	0		0.7	825	3180	6480	5990	2940	673	70	8	0	0		0.7	310	445	957	876	617	579	63	7	0	0		0.7	2700
0.5	201	606	1340	905	419	58	0	0	0	0		0.5	2250	5280	6690	2720	1540	396	0	0	0	0		0.5	691	2430	4370	3930	1650	341	35	1	0	0		0.5	76	469	483	455	294	128	13	0	0	0		0.5	3570
0.3	72	261	618	326	277	10	0	0	0	0		0.3	2150	3300	2860	626	407	38	0	0	0	0		0.3	467	1450	2280	1810	699	141	17	0	0	0		0.3	0	271	287	428	255	124	0	0	0	0		0.3	3280
0.1	117	164	304	93	60	3	0	0	0	0		0.1	669	940	538	117	13	0	0	0	0	0		0.1	222	652	927	651	233	45	4	0	0	0		0.1	0	8	24	328	319	14	0	0	0	0		0.1	690
[truncated: 20 more columns]

## Sheet: Fig4
Fig4A
#Generated Conformations	Run1-RMSD	Run2-RMSD
0.11	3.79
0.5	3.64
1	3.59	3.58
2	3.55
3	3.52
4	3.51
Fig4B
#Generated Conformations	Run1-RMSD	Run2-RMSD	Run3-RMSD	Run4-RMSD
0.25	5.86
0.5	5.72
1	5.6	7.5	5.88	5.84
2	5.48
3	5.48
4	5.42

## Sheet: Fig5A
Training												Test												Gaussian												Training												Test
4,6	0.1	0.3	0.5	0.7	0.9	1.1	1.3	1.5	1.7	1.9		4,6	0.1	0.3	0.5	0.7	0.9	1.1	1.3	1.5	1.7	1.9		4,6	0.1	0.3	0.5	0.7	0.9	1.1	1.3	1.5	1.7	1.9		28,30	0.1	0.3	0.5	0.7	0.9	1.1	1.3	1.5	1.7	1.9		28,30	0.1
1.9	2	17	68	252	225	133	84	23	1	0		1.9	1	3	52	210	313	437	348	216	65	8		1.9	9	52	96	209	247	214	134	67	21	6		1.9	5	109	393	789	814	375	119	30	1	0		1.9	36
1.7	1	26	167	465	424	254	214	84	16	0		1.7	3	31	185	496	934	1130	726	372	77	6		1.7	44	129	332	591	746	618	420	176	64	14		1.7	34	358	1080	1820	1310	640	211	21	0	0		1.7	82
1.5	36	107	343	692	710	604	410	159	22	0		1.5	16	139	514	1190	1870	1970	1270	586	165	27		1.5	104	368	784	1450	1670	1430	865	397	163	31		1.5	138	626	1570	2050	1720	796	171	25	0	0		1.5	260
1.3	61	250	651	1170	1340	1140	612	229	54	13		1.3	127	498	1170	2090	2960	2990	1910	853	235	52		1.3	223	625	1530	2420	2940	2530	1560	693	208	63		1.3	196	834	1670	2190	1700	898	191	32	0	0		1.3	327
1.1	132	425	1160	1690	2010	1510	827	472	174	70		1.1	317	1020	2380	3250	3870	3610	2350	1180	410	77		1.1	331	927	2370	3580	4160	3520	2070	926	306	78		1.1	192	757	1710	1830	1570	853	297	51	0	0		1.1	448
0.9	294	625	1250	2080	2250	1860	1040	569	342	119		0.9	742	1450	2990	3820	4600	4460	2600	1300	505	124		0.9	374	1180	2490	3940	4520	3790	2220	980	266	67		0.9	215	850	1760	1880	1200	722	241	66	48	2		0.9	454
0.7	250	607	1130	2120	2270	1580	995	502	214	60		0.7	911	1590	3080	3920	4080	3930	2370	1280	428	80		0.7	340	1060	2250	3450	4000	3190	1850	787	253	49		0.7	263	782	1380	1330	964	555	234	64	91	20		0.7	574
0.5	214	559	1010	1460	1680	976	781	386	121	12		0.5	726	1690	2610	3350	3180	2760	1730	889	231	18		0.5	260	733	1530	2340	2580	2100	1210	509	150	39		0.5	175	556	1110	962	708	383	213	95	97	14		0.5	513
0.3	108	260	470	687	646	498	342	140	28	0		0.3	284	1090	1760	2060	2050	1410	822	341	56	3		0.3	146	409	864	1310	1400	1080	633	231	72	18		0.3	97	416	632	591	466	293	104	97	37	4		0.3	269
0.1	41	62	174	215	261	154	78	10	0	0		0.1	201	281	655	1580	1210	736	339	60	0	0		0.1	67	175	346	525	521	434	257	78	21	2		0.1	13	101	145	140	146	96	70	33	2	0		0.1	99
Training												Test												Gaussian												Training												Test
9,14	0.1	0.3	0.5	0.7	0.9	1.1	1.3	1.5	1.7	1.9		9,14	0.1	0.3	0.5	0.7	0.9	1.1	1.3	1.5	1.7	1.9		9,14	0.1	0.3	0.5	0.7	0.9	1.1	1.3	1.5	1.7	1.9		34,36	0.1	0.3	0.5	0.7	0.9	1.1	1.3	1.5	1.7	1.9		34,36	0.1
1.9	15	83	244	410	575	772	775	587	267	57		1.9	45	231	459	800	1230	1512	1295	759	293	80		1.9	90	268	638	1065	1388	1456	1205	760	400	150		1.9	58	255	310	375	485	339	169	68	16	3		1.9	197
1.7	15	100	220	469	735	908	807	607	358	128		1.7	66	225	520	999	1454	1767	1595	1077	540	237		1.7	140	363	801	1358	1797	1829	1537	1011	465	190		1.7	177	345	507	806	973	751	415	157	74	6		1.7	277
1.5	37	105	254	393	702	796	738	533	304	130		1.5	243	250	674	1247	1704	1652	1727	1289	726	428		1.5	157	431	923	1642	2107	2149	1845	1105	557	223		1.5	91	358	686	1090	1331	1002	722	224	45	15		1.5	409
1.3	35	177	267	405	602	945	809	633	359	207		1.3	427	429	824	1344	1925	2113	2028	1791	1261	664		1.3	171	452	988	1636	2284	2306	1904	1203	562	225		1.3	107	429	748	1144	1334	1377	918	314	90	14		1.3	570
1.1	84	287	482	541	621	881	967	799	438	188		1.1	686	592	938	1286	1882	2488	2502	1959	1342	604		1.1	183	381	943	1633	2198	2183	1898	1188	601	211		1.1	193	585	790	1142	1441	1308	799	422	113	25		1.1	662
0.9	149	311	673	717	794	841	764	729	345	123		0.9	739	820	1085	1467	1877	2234	2244	1868	1317	575		0.9	157	390	860	1471	1892	1995	1594	1054	514	192		0.9	162	519	1086	1340	1416	1059	665	481	126	32		0.9	833
0.7	96	445	957	944	911	934	735	546	251	94		0.7	502	780	1371	2315	2477	2352	2261	1484	1018	431		0.7	136	336	685	1205	1654	1620	1373	856	420	185		0.7	133	526	854	1422	1608	1415	898	521	143	42		0.7	550
0.5	33	217	726	960	965	813	730	439	175	47		0.5	213	544	1115	2075	2533	2127	1688	1093	539	157		0.5	87	251	497	915	1207	1268	1023	700	335	124		0.5	41	177	528	1053	1290	1401	954	398	109	42		0.5	145
0.3	21	125	281	555	715	698	460	262	99	28		0.3	105	267	678	1331	1549	1364	1019	701	295	61		0.3	63	167	391	633	859	841	672	421	217	91		0.3	31	138	369	626	765	909	376	97	37	12		0.3	91
0.1	14	24	61	193	317	395	322	254	60	3		0.1	8	120	450	801	1182	1243	823	459	121	14		0.1	45	112	252	378	516	530	421	288	144	46		0.1	4	51	161	331	429	362	138	32	19	0		0.1	17
Training												Test												Gaussian												Training												Test
15,16	0.1	0.3	0.5	0.7	0.9	1.1	1.3	1.5	1.7	1.9		15,16	0.1	0.3	0.5	0.7	0.9	1.1	1.3	1.5	1.7	1.9		15,16	0.1	0.3	0.5	0.7	0.9	1.1	1.3	1.5	1.7	1.9		38,39	0.1	0.3	0.5	0.7	0.9	1.1	1.3	1.5	1.7	1.9		38,39	0.1
1.9	0	6	28	50	65	61	77	87	108	66		1.9	0	2	35	89	114	190	374	468	354	278		1.9	10	12	46	89	162	191	209	174	132	66		1.9	45	79	160	196	216	158	193	139	25	7		1.9	87
1.7	30	40	83	134	247	319	243	267	184	139		1.7	29	66	173	419	507	470	743	766	603	387		1.7	20	73	147	326	496	616	607	529	337	202		1.7	77	153	174	194	237	264	248	159	77	28		1.7	298
1.5	170	265	272	421	578	715	516	531	401	199		1.5	143	172	456	852	1130	1190	1520	1160	708	430		1.5	89	177	407	792	1206	1357	1401	1129	700	352		1.5	75	108	185	267	363	446	555	512	335	131		1.5	296
1.3	95	344	553	755	960	979	1150	920	566	214		1.3	243	426	840	1380	2070	2040	2200	1420	839	423		1.3	144	398	895	1538	2156	2476	2359	1733	1128	548		1.3	96	212	347	528	825	1110	1331	776	415	192		1.3	270
1.1	113	383	707	935	1370	1560	1480	1260	636	250		1.1	429	992	1440	1930	2630	2660	2840	1880	1200	474		1.1	247	661	1339	2248	3152	3500	3152	2237	1318	619		1.1	85	298	663	1095	1763	1612	1534	747	581	244		1.1	489
0.9	151	459	822	1290	1610	1850	1430	1110	652	301		0.9	512	1270	2500	3330	3970	3700	2770	1700	1150	363		0.9	327	814	1612	2710	3433	3768	3162	2113	1289	575		0.9	82	400	952	1775	1933	1722	1352	685	489	199		0.9	953
0.7	233	464	804	1350	1970	1800	1110	793	485	187		0.7	489	1460	3200	4230	3640	3000	2250	1440	690	289		0.7	319	749	1486	2296	3031	3026	2417	1551	924	382		0.7	131	461	1129	1643	1716	1514	1211	664	420	249		0.7	892
0.5	116	291	648	894	1210	1100	802	571	312	90		0.5	500	1310	2740	3460	3070	2570	1670	920	387	118		0.5	262	575	1039	1635	1954	1959	1457	1012	500	203		0.5	101	513	838	1033	1166	791	609	370	188	80		0.5	462
0.3	13	99	405	530	580	519	462	300	142	20		0.3	377	818	1970	2620	1900	1490	924	355	163	41		0.3	160	333	574	852	999	923	760	441	227	77		0.3	47	200	299	463	471	302	271	176	64	11		0.3	259
0.1	1	15	167	227	257	160	78	61	13	1		0.1	233	330	979	1860	1690	962	446	172	26	6		0.1	84	161	232	351	401	365	265	156	73	25		0.1	12	57	83	147	101	50	54	38	14	0		0.1	134
Training												Test												Gaussian												Training												Test
24,26	0.1	0.3	0.5	0.7	0.9	1.1	1.3	1.5	1.7	1.9		24,26	0.1	0.3	0.5	0.7	0.9	1.1	1.3	1.5	1.7	1.9		24,26	0.1	0.3	0.5	0.7	0.9	1.1	1.3	1.5	1.7	1.9		44,47	0.1	0.3	0.5	0.7	0.9	1.1	1.3	1.5	1.7	1.9		44,47	0.1
1.9	37	13	117	170	124	107	107	127	52	25		1.9	58	142	494	1013	955	657	541	464	142	35		1.9	22	37	70	165	204	238	203	137	90	36		1.9	124	244	464	658	612	331	116	10	0	0		1.9	315
1.7	65	113	217	300	296	365	299	177	104	30		1.7	122	569	1091	1615	1701	1291	1055	703	242	58		1.7	71	149	323	554	699	677	568	372	187	88		1.7	174	483	788	1070	816	378	191	45	5	0		1.7	455
1.5	84	219	395	673	830	653	418	263	191	59		1.5	87	642	1649	1811	2011	1768	1237	982	366	150		1.5	194	439	806	1218	1589	1553	1192	796	362	149		1.5	186	536	1070	1550	1480	958	352	85	10	0		1.5	450
1.3	83	337	722	1367	1351	1090	687	391	342	151		1.3	154	741	1736	2466	2663	2326	1761	960	646	384		1.3	339	884	1581	2228	2610	2483	1839	1202	541	221		1.3	125	477	1220	1770	2080	1740	742	175	23	0		1.3	420
1.1	103	581	1226	2098	1859	1284	848	472	419	339		1.1	335	1227	2759	3498	4317	3368	1938	1144	689	555		1.1	535	1255	2292	3183	3627	3264	2360	1319	607	217		1.1	113	353	967	1840	2160	1710	969	410	72	0		1.1	344
0.9	219	837	1534	2559	2130	1071	665	509	389	322		0.9	350	1707	3526	4868	4594	3337	1851	948	763	698		0.9	726	1508	2593	3620	3783	3404	2241	1175	548	200		0.9	144	433	783	1340	1570	1320	949	437	79	0		0.9	287
0.7	335	815	1840	2371	1741	868	423	277	369	301		0.7	266	1463	3310	4546	3818	2598	1180	730	719	661		0.7	720	1372	2177	2869	3103	2598	1680	944	380	128		0.7	150	435	626	1000	1110	1030	998	431	89	4		0.7	320
0.5	196	509	1203	1516	802	409	167	155	137	177		0.5	233	888	2179	2471	2343	1909	639	421	482	505		0.5	483	958	1545	1821	1904	1522	945	438	197	60		0.5	55	204	379	598	740	526	627	396	85	1		0.5	111
0.3	125	208	612	658	369	151	57	33	95	125		0.3	52	258	648	1139	1048	620	261	152	198	227		0.3	276	539	825	892	866	675	426	192	84	23		0.3	1	45	184	312	411	358	247	207	45	2		0.3	12
0.1	46	146	392	237	113	26	4	7	22	25		0.1	7	34	174	331	292	136	107	126	80	125		0.1	115	235	300	360	331	216	137	66	24	6		0.1	0	0	21	143	147	132	123	87	10	0		0.1	0
[truncated: 20 more columns]

## Sheet: Fig5B
#Generated Conformations	RMSD
0.514	7.51
1	7.32
2	7.13
3	7.02
4	6.93
5	6.88
6	6.84
7	6.79
8	6.74
9	6.73
10	6.7

## Sheet: Fig7A
q	Experiment	Test Set	Generated Set
0.00537	0.00908878	0.00931508	0.00858775
0.00553	0.00894941	0.00931141	0.00858498
0.00569	0.00949902	0.00930774	0.00858226
0.00585	0.00933062	0.00930402	0.00857949
0.00601	0.00942993	0.00930034	0.00857674
0.00617	0.00939952	0.00929604	0.00857342
0.00632	0.00927909	0.00929199	0.0085703
0.00648	0.00903109	0.00928771	0.00856698
0.00664	0.00875908	0.00928342	0.00856363
0.0068	0.00868049	0.00927912	0.0085603
0.00696	0.00932108	0.00927479	0.00855698
0.00712	0.00881962	0.00927005	0.00855329
0.00728	0.00882905	0.00926516	0.00854948
0.00743	0.00862075	0.00926056	0.00854592
0.00759	0.0089107	0.00925566	0.00854212
0.00775	0.00900088	0.0092507	0.00853834
0.00791	0.00887086	0.00924582	0.00853452
0.00807	0.00898921	0.00924062	0.00853051
0.00823	0.00879886	0.00923509	0.0085263
0.00839	0.00892863	0.00922955	0.00852207
0.00855	0.00892863	0.00922399	0.00851786
0.0087	0.0090407	0.00921881	0.00851389
0.00886	0.0088805	0.00921325	0.00850963
0.00902	0.0088501	0.00920764	0.00850537
0.00918	0.00900088	0.00920148	0.0085007
0.00934	0.0087809	0.00919531	0.008496
0.0095	0.00897047	0.00918913	0.00849132
0.00966	0.00877152	0.00918297	0.00848668
0.00981	0.00898921	0.00917719	0.00848227
0.00997	0.0087892	0.00917102	0.0084776
0.0101	0.00881962	0.00916565	0.00847352
0.0103	0.00865948	0.00915717	0.00846711
0.0104	0.00868989	0.00915293	0.00846389
0.0106	0.0087411	0.00914446	0.00845749
0.0108	0.00868049	0.00913599	0.00845107
0.0109	0.00879886	0.00913177	0.00844784
0.0111	0.0087809	0.00912293	0.00844117
0.0112	0.0088805	0.00911832	0.00843766
0.0114	0.00895902	0.00910911	0.00843068
0.0116	0.00884066	0.00909993	0.00842365
0.0117	0.00913063	0.00909532	0.00842017
0.0119	0.00890128	0.0090861	0.00841317
0.012	0.00901029	0.00908149	0.00840967
0.0122	0.0088805	0.00907159	0.00840211
0.0124	0.0087109	0.00906164	0.00839454
0.0125	0.00894941	0.00905674	0.00839077
0.0127	0.0087809	0.00904683	0.00838323
0.0128	0.00865116	0.00904183	0.00837941
0.013	0.00865116	0.00903191	0.00837189
0.0131	0.0087892	0.00902659	0.00836779
0.0133	0.00872036	0.00901601	0.00835969
0.0135	0.00839996	0.00900534	0.00835157
0.0136	0.00856959	0.00900002	0.0083475
0.0138	0.00875077	0.00898937	0.00833939
0.0139	0.00856017	0.00898407	0.00833533
0.0141	0.00852026	0.0089731	0.00832693
0.0143	0.00849929	0.00896177	0.0083183
0.0144	0.00865116	0.00895611	0.00831392
0.0146	0.0083905	0.00894479	0.00830531
0.0147	0.00858087	0.00893915	0.00830097
0.0149	0.00866917	0.00892782	0.00829232
0.0151	0.0083905	0.00891624	0.0082834
0.0152	0.00829086	0.0089103	0.00827885
0.0154	0.00840949	0.00889844	0.00826968
0.0155	0.00814881	0.00889248	0.0082651
0.0157	0.00820102	0.00888059	0.00825595
0.0158	0.00850902	0.00887469	0.00825135
0.016	0.00866917	0.00886281	0.00824218
0.0162	0.00865948	0.00885017	0.00823253
0.0163	0.00865116	0.0088439	0.00822769
0.0165	0.00847862	0.00883129	0.00821802
0.0166	0.00859058	0.00882497	0.00821321
0.0168	0.00826067	0.00881235	0.00820351
0.017	0.00833938	0.00879974	0.00819382
0.0171	0.00834892	0.00879313	0.00818877
0.0173	0.00853919	0.00877991	0.00817859
0.0174	0.00842092	0.00877327	0.00817352
0.0176	0.00829086	0.00876002	0.00816334
0.0177	0.00836122	0.00875344	0.00815828
0.0179	0.00821917	0.00874018	0.00814815
0.0181	0.00826067	0.00872664	0.00813772
0.0182	0.00849929	0.00871973	0.0081324
0.0184	0.00852026	0.00870589	0.00812175
0.0185	0.00836956	0.00869898	0.00811648
0.0187	0.00833938	0.00868514	0.0081058
0.0189	0.00826067	0.00867133	0.00809519
0.019	0.00817061	0.0086644	0.00808985
0.0192	0.0084387	0.00864999	0.00807875
0.0193	0.00865948	0.00864278	0.00807318
0.0195	0.00853919	0.00862835	0.00806209
0.0197	0.00833082	0.00861393	0.00805099
0.0198	0.00833082	0.00860673	0.00804547
0.02	0.00845103	0.00859231	0.00803433
0.0201	0.0083905	0.00858483	0.0080286
0.0203	0.00833938	0.00856988	0.00801717
0.0204	0.00833082	0.00856238	0.00801144
0.0206	0.00839996	0.00854745	0.00799999
0.0208	0.00847862	0.00853248	0.00798851
0.0209	0.00852969	0.00852502	0.00798282
0.0211	0.00852026	0.00850978	0.00797109
0.0212	0.00837932	0.00850203	0.00796509
0.0214	0.00836956	0.00848659	0.00795312
0.0216	0.00834892	0.00847106	0.00794112
0.0217	0.00824934	0.00846334	0.00793511
0.0219	0.00827972	0.00844786	0.00792313
0.022	0.00801908	0.00844012	0.00791718
0.0222	0.00814881	0.00842416	0.00790474
0.0223	0.0084387	0.00841617	0.00789855
0.0225	0.0081792	0.00840019	0.00788615
0.0227	0.00823028	0.00838421	0.00787372
0.0228	0.00795947	0.00837622	0.00786753
0.023	0.0078893	0.00836027	0.00785511
0.0231	0.00821917	0.00835202	0.0078487
0.0233	0.00823028	0.0083356	0.00783589
0.0235	0.00804948	0.00831912	0.00782307
0.0236	0.00801908	0.00831092	0.00781667
0.0238	0.00801071	0.00829445	0.00780383
0.0239	0.00824934	0.0082862	0.00779744
0.0241	0.00804948	0.00826957	0.00778445
0.0243	0.00798031	0.00825268	0.00777125
0.0244	0.00788068	0.00824423	0.00776465
0.0246	0.00791106	0.00822733	0.00775143
0.0247	0.00805909	0.00821891	0.00774483
0.0249	0.00801908	0.00820202	0.00773162
0.025	0.00798031	0.00819357	0.00772501
0.0252	0.00797068	0.00817625	0.00771145
0.0254	0.00807128	0.00815896	0.00769788
0.0255	0.00810044	0.00815028	0.00769109
0.0257	0.00798986	0.00813298	0.00767753
0.0258	0.00826067	0.00812433	0.00767072
0.026	0.00788068	0.008107	0.00765715
0.0262	0.00791944	0.00808934	0.00764323
0.0263	0.00784061	0.00808051	0.00763625
0.0265	0.00776918	0.00806279	0.00762232
0.0266	0.00781045	0.00805395	0.00761536
0.0268	0.00785052	0.00803628	0.00760143
0.0269	0.00778005	0.00802743	0.00759448
0.0271	0.00794028	0.00800962	0.00758037
0.0273	0.00791106	0.00799165	0.0075661
0.0274	0.00782012	0.00798268	0.00755902
0.0276	0.00781045	0.0079647	0.00754471
0.0277	0.0077388	0.00795572	0.00753758
0.0279	0.00762953	0.00793777	0.00752333
0.0281	0.00759072	0.0079196	0.00750891
0.0282	0.00772078	0.00791042	0.00750159
0.0284	0.00766963	0.00789203	0.00748702
0.0285	0.00770001	0.00788286	0.00747971
0.0287	0.00763949	0.00786449	0.00746514
0.0289	0.00781045	0.00784609	0.00745055
0.029	0.00792932	0.00783687	0.00744326
0.0292	0.00762953	0.00781819	0.00742837
0.0293	0.00770001	0.00780885	0.00742091
0.0295	0.00778965	0.00779015	0.00740606
0.0296	0.00775926	0.00778078	0.00739864
0.0298	0.00765991	0.00776212	0.00738372
0.03	0.00750948	0.00774341	0.00736882
0.0301	0.0075302	0.00773395	0.00736125
0.0303	0.0075302	0.00771496	0.00734607
0.0304	0.00749005	0.0077055	0.0073385
0.0306	0.00752045	0.00768653	0.00732336
0.0308	0.00770001	0.00766755	0.00730819
0.0309	0.00769039	0.00765806	0.00730058
0.0311	0.00765028	0.00763898	0.00728529
0.0312	0.00768068	0.00762934	0.00727759
0.0314	0.00768068	0.00761017	0.00726217
0.0315	0.00758098	0.00760054	0.00725445
0.0317	0.00730948	0.00758132	0.00723902
0.0319	0.00734966	0.0075621	0.00722358
0.032	0.00749005	0.00755249	0.00721589
0.0322	0.00765028	0.00753308	0.00720019
0.0323	0.00727065	0.00752332	0.00719236
0.0325	0.00733117	0.0075039	0.00717668
0.0327	0.00725001	0.00748444	0.00716103
0.0328	0.00727065	0.00747473	0.00715319
0.033	0.00750948	0.00745529	0.00713751
0.0331	0.0074392	0.00744546	0.00712954
0.0333	0.00749973	0.00742584	0.00711365
0.0335	0.0075302	0.00740618	0.00709775
0.0336	0.0074392	0.00739635	0.00708983
0.0338	0.00737	0.00737671	0.00707391
0.0339	0.0073797	0.0073669	0.00706595
0.0341	0.00762112	0.00734718	0.00704995
0.0342	0.00749005	0.00733726	0.00704191
0.0344	0.00733117	0.00731746	0.00702578
0.0346	0.00739034	0.00729764	0.00700969
0.0347	0.00717096	0.00728775	0.00700164
0.0349	0.00696017	0.00726792	0.00698554
0.035	0.00720979	0.00725801	0.0069775
0.0352	0.0072791	0.00723815	0.00696127
0.0354	0.00724026	0.00721829	0.00694508
0.0355	0.00713071	0.00720836	0.00693696
0.0357	0.00718954	0.00718848	0.00692074
0.0358	0.00711892	0.00717856	0.00691266
0.036	0.00717942	0.00715869	0.00689641
0.0361	0.00733117	0.00714864	0.0068882
0.0363	0.00701958	0.00712857	0.00687175
0.0365	0.00715916	0.00710846	0.00685527
0.0366	0.00701083	0.00709842	0.00684704
0.0368	0.00727065	0.00707834	0.00683058
0.0369	0.00730948	0.00706828	0.00682234
0.0371	0.00714058	0.00704816	0.0068058
0.0373	0.00701958	0.00702799	0.00678917
0.0374	0.00701083	0.00701791	0.00678086
0.0376	0.00696017	0.00699772	0.00676426
0.0377	0.0069892	0.00698762	0.00675594
0.0379	0.00707019	0.00696748	0.00673933
0.0381	0.00695034	0.00694728	0.00672264
0.0382	0.00707019	0.00693715	0.00671426
0.0384	0.0071493	0.00691691	0.0066975
0.0385	0.00698072	0.00690679	0.00668913
0.0387	0.00691987	0.00688655	0.00667238
0.0388	0.00698072	0.00687646	0.00666399
0.039	0.00695034	0.0068562	0.00664726
0.0392	0.00703979	0.00683591	0.00663037
0.0393	0.0069892	0.00682576	0.00662194
0.0395	0.00678017	0.00680547	0.00660505
0.0396	0.006881	0.00679532	0.00659662
0.0398	0.00694041	0.00677504	0.00657975
0.04	0.00680004	0.00675475	0.00656289
0.0401	0.00679015	0.0067446	0.00655439
0.0403	0.00673959	0.00672427	0.00653743
0.0404	0.00667034	0.00671413	0.00652891
0.0406	0.00680004	0.00669383	0.00651193
0.0408	0.00685938	0.0066735	0.00649497
0.0409	0.00678017	0.00666335	0.0064865
0.0411	0.00672079	0.00664304	0.00646948
0.0412	0.0066804	0.00663287	0.00646096
0.0414	0.00672079	0.00661256	0.00644388
0.0415	0.00670922	0.0066024	0.00643537
0.0417	0.00659957	0.00658208	0.00641832
0.0419	0.00667034	0.00656176	0.00640126
0.042	0.00674978	0.0065516	0.00639271
0.0422	0.00680004	0.00653138	0.00637562
0.0423	0.00662	0.00652128	0.00636705
0.0425	0.00662	0.0065011	0.00634992
0.0427	0.00663998	0.00648084	0.0063328
0.0428	0.00662995	0.00647077	0.00632423
0.043	0.00666041	0.00645054	0.00630713
0.0431	0.00653058	0.0064404	0.00629856
0.0433	0.00656067	0.00642017	0.00628135
0.0434	0.00656067	0.00641002	0.00627277
0.0436	0.00645976	0.00638977	0.00625559
0.0438	0.00653912	0.00636951	0.00623843
0.0439	0.00643084	0.0063594	0.00622983
0.0441	0.00643939	0.00633917	0.00621266
0.0442	0.00647986	0.00632906	0.00620405
0.0444	0.00639034	0.00630888	0.00618683
0.0446	0.00639034	0.00628865	0.00616961
0.0447	0.00647986	0.00627858	0.00616104
0.0449	0.00652021	0.00625837	0.00614382
0.045	0.00640932	0.00624827	0.00613525
0.0452	0.00649014	0.00622818	0.00611806
0.0454	0.00649014	0.00620804	0.00610093
0.0455	0.00641943	0.00619799	0.00609235
0.0457	0.00635007	0.00617787	0.00607521
0.0458	0.00632011	0.0061678	0.00606665
0.046	0.00627071	0.00614768	0.00604949
0.0461	0.00630966	0.00613767	0.00604089
0.0463	0.00623016	0.00611767	0.00602363
0.0465	0.00615998	0.00609761	0.0060064
0.0466	0.00626053	0.00608764	0.00599778
0.0468	0.00627959	0.00606759	0.00598055
0.0469	0.00610027	0.0060576	0.00597193
0.0471	0.00621029	0.00603765	0.00595471
0.0473	0.00615998	0.00601782	0.00593747
0.0474	0.00611052	0.00600792	0.00592888
0.0476	0.00630966	0.00598806	0.00591167
0.0477	0.00615998	0.00597814	0.00590306
0.0479	0.00614088	0.00595831	0.00588581
0.048	0.00623016	0.00594839	0.00587719
0.0482	0.00614088	0.00592859	0.00586002
0.0484	0.00595072	0.00590883	0.00584282
0.0485	0.00606989	0.00589895	0.00583423
0.0487	0.00605011	0.00587916	0.00581704
0.0488	0.00598928	0.00586926	0.00580843
0.049	0.00595935	0.00584949	0.00579125
0.0492	0.00595072	0.00582985	0.00577408
0.0493	0.00599989	0.00582002	0.00576553
0.0495	0.00612966	0.00580041	0.00574838
0.0496	0.00598928	0.00579059	0.00573979
0.0498	0.00590023	0.00577096	0.00572263
0.05	0.00595072	0.00575132	0.00570548
0.0501	0.00593058	0.00574158	0.00569694
0.0503	0.00576018	0.00572211	0.00567984
0.0504	0.00582054	0.00571235	0.0056713
0.0506	0.00579916	0.00569288	0.00565422
0.0507	0.00582952	0.00568315	0.00564566
0.0509	0.00581016	0.00566368	0.00562855
0.0511	0.00585955	0.00564428	0.00561149
0.0512	0.00585955	0.00563461	0.00560297
0.0514	0.00585955	0.00561533	0.00558596
0.0515	0.00582952	0.00560567	0.00557744
0.0517	0.00579916	0.00558638	0.00556038
0.0519	0.00581016	0.00556705	0.00554337
0.052	0.00579916	0.00555739	0.00553482
0.0522	0.00563901	0.00553837	0.00551789
0.0523	0.00564989	0.00552884	0.00550941
0.0525	0.00559998	0.00550979	0.00549246
0.0526	0.00559998	0.00550026	0.00548399
0.0528	0.00569937	0.00548124	0.005467
0.053	0.00581016	0.00546218	0.00545009
0.0531	0.00572972	0.00545273	0.00544169
0.0533	0.00563033	0.00543379	0.00542488
0.0534	0.0056907	0.00542434	0.00541649
0.0536	0.00561952	0.00540543	0.0053997
0.0538	0.00553962	0.00538651	0.0053829
0.0539	0.00563901	0.00537704	0.0053745
0.0541	0.00566936	0.00535821	0.00535773
0.0542	0.00553962	0.00534885	0.00534934
0.0544	0.00550058	0.00533014	0.00533259
0.0546	0.00537947	0.00531145	0.0053158
0.0547	0.00545033	0.00530209	0.00530743
0.0549	0.00545968	0.00528337	0.00529066
0.055	0.0054897	0.00527402	0.00528228
0.0552	0.00545033	0.00525552	0.00526564
0.0553	0.00540946	0.00524627	0.00525731
0.0555	0.00547023	0.00522778	0.00524066
0.0557	0.00545033	0.00520928	0.00522401
0.0558	0.00545968	0.00520003	0.00521571
0.056	0.00535977	0.00518154	0.00519906
0.0561	0.00534914	0.0051724	0.0051908
0.0563	0.00534914	0.00515415	0.00517426
0.0565	0.00529025	0.00513586	0.00515775
0.0566	0.00521064	0.00512673	0.00514948
0.0568	0.00535977	0.00510847	0.00513298
0.0569	0.00537947	0.00509933	0.00512471
0.0571	0.0053404	0.00508121	0.00510825
0.0572	0.0052604	0.00507223	0.00510004
0.0574	0.00526906	0.00505426	0.00508367
0.0576	0.00529941	0.00503629	0.00506726
0.0577	0.00524062	0.00502731	0.00505907
0.0579	0.00513054	0.00500933	0.00504267
0.058	0.00511073	0.00500034	0.00503449
0.0582	0.00508959	0.00498256	0.00501823
0.0584	0.00508042	0.00496477	0.00500199
0.0585	0.00513932	0.00495588	0.00499387
0.0587	0.0051803	0.00493808	0.00497762
0.0588	0.00505926	0.00492918	0.0049695
0.059	0.00498968	0.0049114	0.00495325
0.0592	0.00511952	0.00489385	0.00493714
0.0593	0.00511952	0.00488509	0.00492911
0.0595	0.0051002	0.00486754	0.00491301
0.0596	0.00500031	0.00485877	0.00490496
0.0598	0.00505046	0.00484123	0.00488885
0.0599	0.00495053	0.00483246	0.0048808
0.0601	0.00497036	0.00481505	0.00486482
0.0603	0.00503064	0.00479775	0.00484892
0.0604	0.00503945	0.00478911	0.00484097
0.0606	0.00497036	0.00477184	0.0048251
0.0607	0.00492941	0.0047632	0.00481716
0.0609	0.00503064	0.00474591	0.00480127
0.0611	0.00502013	0.00472879	0.00478545
0.0612	0.00508042	0.00472029	0.00477758
0.0614	0.00500031	0.00470335	0.00476179
0.0615	0.0049202	0.00469488	0.0047539
0.0617	0.00495053	0.00467788	0.00473814
0.0619	0.00492941	0.00466093	0.00472237
0.062	0.00476937	0.00465246	0.00471448
0.0622	0.0048296	0.00463569	0.0046989
0.0623	0.00487977	0.00462729	0.00469109
0.0625	0.00495936	0.00461054	0.00467549
0.0626	0.00487054	0.00460216	0.00466769
0.0628	0.00484945	0.00458538	0.00465209
0.063	0.00466054	0.0045686	0.0046365
0.0631	0.00479042	0.00456036	0.00462879
0.0633	0.00476937	0.00454387	0.00461337
0.0634	0.00466054	0.00453564	0.00460566
0.0636	0.00482075	0.00451913	0.00459024
0.0638	0.00482075	0.00450263	0.0045748
0.0639	0.00474066	0.0044944	0.0045671
0.0641	0.00474066	0.00447804	0.00455178
0.0642	0.00458043	0.00446994	0.00454417
0.0644	0.00461966	0.00445371	0.00452893
0.0645	0.00461966	0.00444562	0.00452131
0.0647	0.00460032	0.0044294	0.00450609
0.0649	0.00461966	0.00441318	0.00449085
0.065	0.00460924	0.00440507	0.00448324
0.0652	0.00460032	0.00438918	0.0044682
0.0653	0.00468042	0.00438124	0.00446068
0.0655	0.00455959	0.00436537	0.00444564
0.0657	0.00463023	0.00434947	0.00443061
0.0658	0.0045397	0.00434153	0.00442309
0.066	0.00460032	0.00432564	0.00440805
0.0661	0.00458043	0.00431782	0.00440063
0.0663	0.00460032	0.00430215	0.00438578
0.0665	0.00466945	0.00428648	0.00437094
0.0666	0.00450044	0.00427863	0.00436352
0.0668	0.00444025	0.00426297	0.00434867
0.0669	0.00450044	0.00425514	0.00434124
0.0671	0.00445064	0.00423961	0.00432654
0.0672	0.00445064	0.00423192	0.00431923
0.0674	0.00431938	0.00421653	0.00430465
0.0676	0.00437954	0.00420113	0.00429007
0.0677	0.00440981	0.00419345	0.00428278
0.0679	0.00442033	0.00417806	0.00426819
0.068	0.00434967	0.00417036	0.0042609
0.0682	0.00431938	0.00415525	0.00424645
0.0684	0.00437954	0.00414014	0.00423202
0.0685	0.00440981	0.00413256	0.0042248
0.0687	0.00442033	0.00411746	0.00421036
0.0688	0.00431938	0.00410989	0.00420315
0.069	0.00424965	0.00409482	0.00418872
0.0691	0.0042696	0.00408741	0.0041816
0.0693	0.00429044	0.00407264	0.00416737
0.0695	0.00424965	0.00405786	0.00415314
0.0696	0.00431938	0.00405048	0.00414602
0.0698	0.00428009	0.00403571	0.00413181
0.0699	0.00423028	0.00402832	0.00412468
0.0701	0.00416063	0.00401366	0.00411057
0.0703	0.00421935	0.00399911	0.00409655
0.0704	0.00418061	0.00399182	0.00408956
0.0706	0.00416969	0.00397728	0.00407554
0.0707	0.00405022	0.00397	0.00406852
0.0709	0.00421046	0.00395544	0.0040545
0.0711	0.00416063	0.00394104	0.00404061
0.0712	0.00405978	0.0039339	0.00403372
0.0714	0.00411989	0.00391961	0.0040199
0.0715	0.00405022	0.00391247	0.00401301
0.0717	0.00410959	0.00389822	0.00399921
0.0718	0.00418061	0.00389108	0.00399231
0.072	0.00413986	0.0038768	0.00397852
0.0722	0.0040896	0.00386285	0.00396493
0.0723	0.00411989	0.00385589	0.00395814
0.0725	0.00408052	0.00384194	0.00394457
0.0726	0.00394948	0.00383496	0.00393777
0.0728	0.00399016	0.00382101	0.00392419
0.073	0.00392945	0.00380707	0.00391061
0.0731	0.00405978	0.0038002	0.00390394
0.0733	0.00402954	0.00378648	0.00389064
0.0734	0.00402044	0.00377963	0.00388398
0.0736	0.00399016	0.00376589	0.00387066
0.0737	0.00394948	0.00375904	0.003864
0.0739	0.00400954	0.0037453	0.0038507
0.0741	0.00389002	0.00373173	0.00383747
0.0742	0.00399016	0.00372501	0.00383089
0.0744	0.00397974	0.00371156	0.00381776
0.0745	0.00392945	0.00370483	0.00381119
0.0747	0.00385001	0.00369139	0.00379806
0.0749	0.00391006	0.00367796	0.00378491
0.075	0.0038694	0.00367122	0.00377833
0.0752	0.00376022	0.00365804	0.00376542
0.0753	0.00379049	0.00365144	0.00375895
0.0755	0.00378029	0.00363826	0.00374604
0.0757	0.00382996	0.00362509	0.00373313
0.0758	0.0038694	0.00361849	0.00372666
0.076	0.00384034	0.00360533	0.00371374
0.0761	0.00374986	0.00359889	0.00370739
0.0763	0.00376993	0.00358604	0.00369468
0.0764	0.00376022	0.00357959	0.00368834
0.0766	0.00379049	0.00356675	0.00367564
0.0768	0.00374986	0.00355388	0.00366294
0.0769	0.00374986	0.00354745	0.00365659
0.0771	0.00381056	0.00353471	0.003644
0.0772	0.00370019	0.00352838	0.00363775
0.0774	0.00368014	0.00351575	0.0036253
0.0776	0.00365964	0.0035031	0.00361282
0.0776	0.00365039	0.0035031	0.00361282
0.0777	0.00360982	0.00349679	0.00360659
0.0779	0.0036698	0.00348416	0.00359412
0.078	0.00373968	0.00347784	0.00358788
0.0782	0.0036698	0.00346545	0.00357567
0.0783	0.00352975	0.00345926	0.00356957
0.0785	0.00360982	0.00344688	0.00355736
0.0785	0.00363028	0.00344688	0.00355736
0.0787	0.00357029	0.0034345	0.00354515
0.0788	0.00357958	0.00342831	0.00353905
0.079	0.00360001	0.00341593	0.00352685
0.0791	0.00357958	0.00340989	0.00352083
0.0793	0.0036698	0.00339782	0.00350879
0.0793	0.00354004	0.00339782	0.00350879
0.0795	0.00360982	0.00338574	0.00349676
0.0796	0.00349036	0.0033797	0.00349075
0.0798	0.00341026	0.00336763	0.00347872
0.0799	0.00337984	0.00336158	0.00347269
0.0801	0.00342034	0.00334961	0.00346077
0.0802	0.00345993	0.00334368	0.00345487
0.0803	0.00349036	0.00333775	0.00344898
0.0804	0.00348008	0.00333182	0.00344306
0.0811	0.00337984	0.00329042	0.00340185
0.082	0.00331999	0.00323818	0.00334971
0.0829	0.00328033	0.00318724	0.00329857
0.0838	0.0032501	0.00313712	0.00324848
0.0847	0.00318948	0.00308797	0.00319914
0.0855	0.00317001	0.00304515	0.00315595
0.0864	0.00310004	0.00299786	0.00310819
0.0873	0.00305014	0.00295138	0.00306125
0.0882	0.00301992	0.00290585	0.00301521
0.0891	0.00296018	0.00286133	0.00297014
0.09	0.00291027	0.00281755	0.0029257
0.0909	0.00288009	0.00277472	0.0028822
0.0917	0.00280976	0.00273752	0.00284422
0.0926	0.00279023	0.00269632	0.00280221
0.0935	0.00274033	0.00265586	0.00276107
0.0944	0.00268973	0.00261628	0.0027207
0.0953	0.0026702	0.00257752	0.00268103
0.0962	0.0026302	0.00253944	0.00264208
0.0971	0.00259981	0.00250223	0.0026039
0.098	0.00256966	0.00246562	0.00256658
0.0988	0.00251973	0.00243381	0.00253399
0.0997	0.00245043	0.00239875	0.00249794
0.101	0.0024203	0.0023491	0.00244696
0.101	0.00241038	0.0023491	0.00244696
0.102	0.00237033	0.00231208	0.00240896
0.103	0.00233027	0.0022757	0.00237162
0.104	0.0022798	0.00224013	0.00233506
0.105	0.00225022	0.00220549	0.00229933
0.106	0.00222013	0.00217146	0.0022645
0.107	0.00219972	0.00213834	0.00223027
0.108	0.00214973	0.00210577	0.00219679
0.109	0.00213007	0.00207404	0.00216403
0.109	0.00209999	0.00207404	0.00216403
0.11	0.00208032	0.00204289	0.0021321
0.111	0.00204026	0.00201239	0.00210072
0.112	0.00201022	0.00198271	0.00207001
0.113	0.00197986	0.00195353	0.00203994
0.114	0.00196015	0.00192509	0.00201066
0.115	0.0019302	0.00189717	0.00198185
0.116	0.00189985	0.00186992	0.00195365
0.117	0.00186984	0.00184316	0.00192619
0.117	0.0018501	0.00184316	0.00192619
0.118	0.00184007	0.00181707	0.00189914
0.119	0.00181007	0.00179142	0.00187268
0.12	0.00180001	0.00176642	0.00184674
0.121	0.00175995	0.00174182	0.00182147
0.122	0.00175023	0.00171775	0.00179659
0.123	0.00172025	0.00169429	0.0017722
0.124	0.00168992	0.00167122	0.00174843
0.125	0.00165999	0.00164871	0.00172501
0.125	0.00164017	0.00164871	0.00172501
0.126	0.00163005	0.00162659	0.00170208
0.127	0.00160012	0.00160501	0.0016797
0.128	0.00158999	0.00158377	0.00165764
0.129	0.00156016	0.00156308	0.00163602
0.13	0.00156016	0.00154269	0.00161482
0.131	0.00152986	0.0015228	0.00159413
0.132	0.00152986	0.00150323	0.00157372
0.133	0.00150996	0.00148415	0.00155371
0.133	0.00148009	0.00148415	0.00155371
0.134	0.00144979	0.00146544	0.00153417
0.135	0.00144979	0.00144703	0.00151489
0.136	0.00144005	0.00142906	0.00149598
0.137	0.00140975	0.00141136	0.0014775
0.138	0.00138002	0.0013941	0.00145927
0.139	0.00138002	0.00137709	0.00144136
0.14	0.00138002	0.00136047	0.00142387
0.14	0.00133994	0.00136047	0.00142387
0.141	0.00133014	0.00134412	0.00140661
0.142	0.00131015	0.00132816	0.00138964
0.143	0.00131015	0.00131241	0.00137307
0.144	0.00127988	0.00129706	0.00135669
0.145	0.00127011	0.00128199	0.0013406
0.146	0.00125986	0.00126712	0.00132488
0.147	0.00125008	0.00125262	0.00130934
0.148	0.00123984	0.00123831	0.00129414
0.148	0.00123005	0.00123831	0.00129414
0.149	0.00119992	0.00122431	0.00127911
0.15	0.00119012	0.0012106	0.00126433
0.151	0.00119992	0.00119706	0.00124988
0.152	0.00119012	0.00118384	0.00123559
0.153	0.00115989	0.00117078	0.00122154
0.154	0.00115008	0.00115803	0.00120778
0.155	0.0011399	0.0011455	0.00119417
0.156	0.00111988	0.00113312	0.00118078
0.156	0.00109986	0.00113312	0.00118078
0.157	0.00109986	0.00112104	0.00116768
0.158	0.00107002	0.00110907	0.00115471
0.159	0.00107985	0.00109739	0.00114203
0.16	0.00107002	0.00108591	0.00112945
0.161	0.00107002	0.00107456	0.00111709
0.162	0.00105	0.00106347	0.00110499
0.163	0.00102997	0.00105256	0.00109299
0.164	0.00102997	0.00104176	0.00108125
0.164	0.00102013	0.00104176	0.00108125
0.165	0.00100011	0.00103121	0.00106962
0.166	0.000996889	0.00102082	0.00105816
0.167	0.000984117	0.00101054	0.00104694
0.168	0.000975913	0.00100047	0.00103582
0.169	0.000965098	0.000990586	0.00102495
0.17	0.000956862	0.000980782	0.00101415
0.171	0.000944074	0.000971182	0.00100351
0.171	0.000929901	0.000971182	0.00100351
0.172	0.000933919	0.000961741	0.00099311
0.173	0.000918064	0.000952369	0.000982784
0.174	0.000909887	0.000943213	0.000972672
0.175	0.000913943	0.000934187	0.000962643
0.176	0.000894895	0.000925234	0.000952755
0.177	0.000892968	0.000916467	0.000943072
0.178	0.000878045	0.000907832	0.000933461
0.179	0.000858986	0.000899255	0.000924042
0.179	0.00087098	0.000899255	0.000924042
0.18	0.000864984	0.00089087	0.000914704
0.181	0.000842072	0.000882589	0.000905553
0.182	0.000846933	0.000874425	0.000896473
0.183	0.000837995	0.000866326	0.000887576
0.184	0.00082109	0.000858388	0.00087874
0.185	0.000826912	0.000850554	0.00087003
0.186	0.000816993	0.000842779	0.000861494
0.187	0.000809982	0.000835152	0.000853014
0.187	0.000804924	0.000835152	0.000853014
0.188	0.000791944	0.000827616	0.000844705
0.189	0.000804924	0.000820192	0.000836461
0.19	0.000802994	0.000812808	0.000828371
0.191	0.000785909	0.000805576	0.000820336
0.192	0.000781053	0.000798426	0.000812462
0.193	0.000753007	0.000791374	0.000804648
0.194	0.000763918	0.000784357	0.000796975
0.195	0.000765898	0.000777466	0.000789363
0.195	0.000744918	0.000777466	0.000789363
0.196	0.000742934	0.000770666	0.000781845
0.197	0.000741005	0.00076395	0.000774473
0.198	0.000740045	0.000757319	0.000767151
0.199	0.000721952	0.000750721	0.00075997
0.2	0.000708042	0.000744241	0.000752832
0.201	0.000709015	0.000737832	0.000745833
0.202	0.000695116	0.000731507	0.00073887
0.202	0.000690008	0.000731507	0.00073887
0.203	0.000707027	0.000725261	0.000732052
0.204	0.000695116	0.000719032	0.00072527
0.205	0.000690982	0.000712923	0.000718619
0.206	0.00067708	0.000706883	0.000712004
0.207	0.000678041	0.000700913	0.000705519
0.208	0.000670947	0.000695006	0.000699065
0.209	0.000673899	0.000689132	0.000692745
0.21	0.000675091	0.000683363	0.000686451
0.21	0.00065803	0.000683363	0.000686451
0.211	0.000664111	0.000677655	0.000680281
0.212	0.000650913	0.000672014	0.000674138
0.213	0.000642897	0.000666431	0.000668111
0.214	0.000649952	0.000660908	0.000662124
0.215	0.000623101	0.000655414	0.000656249
0.216	0.000616049	0.000650018	0.000650403
0.217	0.000608947	0.000644679	0.000644667
0.218	0.000615024	0.000639397	0.000639002
0.218	0.000616049	0.000639397	0.000639002
0.219	0.000617025	0.00063417	0.000633356
0.22	0.000611908	0.000628996	0.000627822
0.221	0.000617983	0.000623883	0.000622316
0.222	0.000613087	0.000618829	0.00061691
0.223	0.000601898	0.00061379	0.000611528
0.224	0.000587965	0.000608838	0.000606248
0.225	0.000578982	0.000603948	0.000600998
0.226	0.000585052	0.000599096	0.000595846
0.226	0.000570911	0.000599096	0.000595846
0.227	0.000566006	0.000594306	0.000590711
0.228	0.000564065	0.000589564	0.000585674
0.229	0.000564065	0.000584875	0.000580658
0.23	0.000555031	0.000580238	0.000575738
0.231	0.000556954	0.000575641	0.000570873
0.232	0.000554056	0.000571098	0.000566028
0.233	0.000552062	0.000566575	0.000561274
0.234	0.00054598	0.000562131	0.000556542
0.234	0.000541068	0.000562131	0.000556542
0.235	0.000541068	0.000557724	0.00055189
0.236	0.000542048	0.00055338	0.000547265
0.237	0.000544044	0.000549067	0.000542721
0.238	0.000533069	0.000544804	0.00053823
0.239	0.000521042	0.000540591	0.000533752
0.24	0.000529914	0.000536421	0.000529359
0.241	0.000532033	0.000532297	0.000524985
0.241	0.000515966	0.000532297	0.000524985
0.242	0.000508937	0.000528209	0.00052069
0.243	0.000516929	0.000524173	0.000516411
0.244	0.000513046	0.000520175	0.000512213
0.245	0.000527972	0.000516225	0.000508059
0.246	0.000514986	0.000512312	0.00050392
0.247	0.000492058	0.000508446	0.000499858
0.248	0.00049304	0.000504616	0.000495808
0.249	0.00049304	0.000500828	0.00049183
0.249	0.000496984	0.000500828	0.00049183
0.25	0.000497965	0.000497082	0.0004879
0.251	0.00048399	0.00049337	0.000483979
0.252	0.000481006	0.000489711	0.000480135
0.253	0.000483028	0.000486077	0.000476305
0.254	0.000463008	0.000482493	0.000472539
0.255	0.000471074	0.000478942	0.000468816
0.256	0.000469049	0.000475432	0.000465103
0.257	0.000461061	0.000471957	0.000461456
0.257	0.000474961	0.000471957	0.000461456
0.258	0.000463971	0.00046852	0.000457854
0.259	0.00046495	0.000465122	0.00045426
0.26	0.000455988	0.000461761	0.000450732
0.261	0.000443969	0.000458431	0.000447208
0.262	0.000452033	0.000455147	0.000443757
0.263	0.000445983	0.000451886	0.000440337
0.264	0.000445983	0.000448665	0.00043693
0.265	0.000443969	0.000445485	0.000433584
0.265	0.000433958	0.000445485	0.000433584
0.266	0.000426952	0.000442335	0.000430269
0.267	0.000429008	0.00043922	0.000426968
0.268	0.000425002	0.000436133	0.000423725
0.269	0.000428026	0.000433087	0.000420521
0.27	0.000432014	0.000430074	0.000417319
0.271	0.000431027	0.000427089	0.000414175
0.272	0.000421036	0.000424142	0.000411069
0.272	0.000425002	0.000424142	0.000411069
0.273	0.00041801	0.000421241	0.000407965
0.274	0.000410042	0.000418352	0.000404916
0.275	0.000408982	0.000415499	0.000401905
0.276	0.000422001	0.00041267	0.000398893
0.277	0.000415981	0.000409879	0.000395944
0.278	0.000404991	0.000407113	0.000393023
0.279	0.00041801	0.000404375	0.000390106
0.28	0.000418997	0.00040167	0.000387244
0.28	0.000417045	0.00040167	0.000387244
0.281	0.000408982	0.000398996	0.000384409
0.282	0.000408017	0.000396347	0.000381581
0.283	0.000401018	0.000393747	0.000378807
0.284	0.000399064	0.000391157	0.000376059
0.285	0.000395007	0.000388592	0.000373316
0.286	0.00039197	0.000386057	0.000370623
0.287	0.000381959	0.000383542	0.000367957
0.288	0.00038401	0.000381058	0.000365297
0.288	0.00038401	0.000381058	0.000365297
0.289	0.000376017	0.000378605	0.000362686
0.29	0.000377009	0.000376173	0.000360099
0.291	0.000380993	0.000373783	0.00035752
0.292	0.000384999	0.000371405	0.000354986
0.293	0.000386035	0.000369049	0.000352478
0.294	0.000384999	0.00036672	0.000349997
0.295	0.000379044	0.000364417	0.000347518
0.296	0.000371973	0.000362128	0.000345081
0.296	0.000364001	0.000362128	0.000345081
0.297	0.000372939	0.000359887	0.000342672
0.298	0.000363035	0.000357653	0.000340265
0.299	0.000361963	0.00035544	0.000337904
0.3	0.000360011	0.000353246	0.000335564
0.301	0.000354987	0.00035108	0.00033325
0.302	0.000356976	0.00034895	0.000330934
0.303	0.000354987	0.000346827	0.000328664
0.303	0.000345004	0.000346827	0.000328664
0.304	0.000355989	0.000344724	0.000326418
0.305	0.000353029	0.000342644	0.00032419
0.306	0.000361963	0.000340584	0.000321965
0.307	0.000349999	0.00033856	0.000319783
0.308	0.000350965	0.00033654	0.00031762
0.309	0.00033902	0.00033454	0.00031548
0.31	0.000341949	0.000332561	0.000313339
0.311	0.000350965	0.000330602	0.000311239
0.311	0.000346965	0.000330602	0.000311239
0.312	0.000345004	0.000328677	0.000309157
0.313	0.000345971	0.000326755	0.000307097
0.314	0.000329975	0.000324855	0.000305041
0.315	0.000329975	0.000322973	0.00030302
0.316	0.000332056	0.000321124	0.000301019
0.317	0.000332056	0.000319278	0.000299034
0.318	0.000334986	0.000317448	0.000297053
0.319	0.000323042	0.000315639	0.000295108
0.319	0.000325966	0.000315639	0.000295108
0.32	0.00033902	0.000313864	0.000293182
0.321	0.000323042	0.000312086	0.000291273
0.322	0.000328019	0.000310331	0.000289366
0.323	0.000334986	0.000308587	0.000287487
0.324	0.000325966	0.000306879	0.000285633
0.325	0.000315963	0.000305173	0.000283794
0.326	0.000320961	0.000303481	0.000281972
0.327	0.000319004	0.000301826	0.000280152
0.327	0.000310958	0.000301826	0.000280152
0.328	0.000312031	0.000300171	0.000278363
0.329	0.000313997	0.000298526	0.000276592
0.33	0.000304986	0.000296917	0.000274836
0.331	0.00030996	0.000295307	0.000273094
0.332	0.000310958	0.000293716	0.000271356
0.333	0.000298019	0.000292135	0.000269647
0.334	0.000298981	0.000290586	0.000267957
0.334	0.00030996	0.000290586	0.000267957
0.335	0.000308025	0.000289041	0.000266278
0.336	0.000313031	0.000287505	0.000264614
0.337	0.000308991	0.000285999	0.000262952
0.338	0.000305954	0.000284496	0.000261319
0.339	0.00029998	0.00028301	0.000259701
0.34	0.000294977	0.000281546	0.000258095
0.341	0.000288976	0.000280085	0.000256506
0.342	0.000298981	0.000278642	0.000254933
0.342	0.00029605	0.000278642	0.000254933
0.343	0.000292012	0.000277221	0.000253355
0.344	0.000293983	0.000275806	0.00025181
0.345	0.000302025	0.000274412	0.000250276
0.346	0.00029605	0.000273022	0.000248757
0.347	0.000293983	0.000271645	0.000247248
0.348	0.000277996	0.000270288	0.000245756
0.349	0.000279969	0.000268942	0.000244259
0.35	0.000283003	0.000267605	0.000242794
0.35	0.000283971	0.000267605	0.000242794
0.351	0.00028103	0.000266291	0.000241339
0.352	0.000283971	0.000264976	0.000239895
0.353	0.000279969	0.00026369	0.000238467
0.354	0.000278966	0.000262402	0.000237049
0.355	0.000287039	0.000261127	0.000235644
0.356	0.000274964	0.000259877	0.000234237
0.357	0.000267024	0.000258622	0.000232855
0.357	0.000274964	0.000258622	0.000232855
0.358	0.000276031	0.000257397	0.000231488
0.359	0.00027299	0.000256165	0.000230131
0.36	0.000264957	0.000254962	0.000228786
0.361	0.000277996	0.000253759	0.000227449
0.362	0.00028103	0.000252565	0.00022613
0.363	0.00027299	0.000251395	0.000224805
0.364	0.000274964	0.000250221	0.000223505
0.365	0.000267024	0.00024907	0.000222216
0.365	0.000266017	0.00024907	0.000222216
0.366	0.000261011	0.000247923	0.000220939
0.367	0.00026004	0.000246793	0.000219671
0.368	0.000262018	0.000245666	0.000218417
0.369	0.000252978	0.000244549	0.000217172
0.37	0.000258983	0.000243448	0.000215936
0.371	0.000255032	0.000242352	0.000214711
0.372	0.000257983	0.000241274	0.000213486
0.373	0.00026004	0.000240194	0.000212282
0.373	0.000255032	0.000240194	0.000212282
0.374	0.00026004	0.000239135	0.000211089
0.375	0.000252978	0.000238079	0.000209907
0.376	0.000251035	0.000237039	0.000208734
0.377	0.000251035	0.000235999	0.000207572
0.378	0.000245019	0.000234978	0.000206418
0.379	0.000250027	0.000233959	0.000205276
0.38	0.000256004	0.000232957	0.000204144
0.381	0.000241995	0.000231952	0.00020302
0.381	0.000247971	0.000231952	0.00020302
0.382	0.000245019	0.000230966	0.000201905
0.383	0.000253978	0.000229981	0.000200801
0.384	0.000247971	0.000229013	0.000199695
0.385	0.000243978	0.000228044	0.00019861
0.386	0.000248983	0.000227096	0.000197534
0.387	0.000248983	0.000226141	0.000196466
0.388	0.000246029	0.000225206	0.000195408
0.388	0.000237962	0.000225206	0.000195408
0.389	0.000238976	0.000224273	0.000194358
0.39	0.000246029	0.000223355	0.000193318
0.391	0.000246029	0.000222444	0.000192288
0.392	0.000245019	0.000221535	0.000191267
0.393	0.000246029	0.000220638	0.000190252
0.394	0.000241995	0.000219744	0.000189251
0.395	0.000236989	0.000218866	0.000188254
0.396	0.00022698	0.000217986	0.000187265
0.396	0.00022698	0.000217986	0.000187265
0.397	0.000233971	0.000217119	0.000186287
0.398	0.000233971	0.000216264	0.000185317
0.399	0.000232998	0.000215405	0.000184355
0.4	0.000238976	0.000214566	0.0001834
0.401	0.000228967	0.000213718	0.000182453
0.402	0.000231022	0.000212894	0.000181519
0.403	0.000236989	0.000212064	0.000180589
0.404	0.000225001	0.000211248	0.000179666
0.404	0.000225001	0.000211248	0.000179666
0.405	0.000232998	0.000210442	0.000178743
0.406	0.000231985	0.000209636	0.000177841
0.407	0.000232998	0.00020884	0.000176941
0.408	0.000236019	0.000208046	0.000176053
0.409	0.000231985	0.000207266	0.00017517
0.41	0.000224026	0.000206496	0.000174297
0.411	0.000216007	0.000205719	0.00017343
0.412	0.000226016	0.000204959	0.000172569
0.412	0.000221984	0.000204959	0.000172569
0.413	0.000215031	0.000204206	0.000171718
0.414	0.000225001	0.000203454	0.000170875
0.415	0.000226016	0.000202711	0.000170038
0.416	0.000231022	0.000201978	0.000169206
0.417	0.000222992	0.000201238	0.000168384
0.418	0.000214013	0.00020052	0.000167571
0.419	0.000211	0.000199796	0.000166761
0.419	0.000219994	0.000199796	0.000166761
0.42	0.000225001	0.000199087	0.000165961
0.421	0.000216007	0.000198382	0.000165165
0.422	0.000209005	0.00019768	0.000164378
0.423	0.000216979	0.000196984	0.000163604
0.424	0.000219019	0.000196298	0.00016283
0.425	0.000206971	0.000195613	0.000162064
0.426	0.000210025	0.000194937	0.0001613
0.427	0.000215031	0.000194269	0.000160548
0.427	0.000216007	0.000194269	0.000160548
0.428	0.000210025	0.000193609	0.0001598
0.429	0.000206971	0.000192942	0.00015906
0.43	0.000202989	0.000192291	0.000158327
0.431	0.000195985	0.000191644	0.000157595
0.432	0.000201965	0.000190995	0.000156874
0.433	0.000219994	0.000190361	0.000156158
0.434	0.000210025	0.000189732	0.000155448
0.435	0.000200988	0.000189105	0.000154745
0.435	0.000201965	0.000189105	0.000154745
0.436	0.000209005	0.000188482	0.000154049
0.437	0.000202989	0.000187867	0.000153356
0.438	0.000201965	0.000187257	0.00015267
0.439	0.000199001	0.000186647	0.000151991
0.44	0.000206971	0.000186049	0.000151317
0.441	0.000205994	0.000185456	0.00015065
0.442	0.00019502	0.000184868	0.000149988
0.442	0.000190014	0.000184868	0.000149988
0.443	0.000199001	0.000184278	0.000149332
0.444	0.000202989	0.0001837	0.00014869
0.445	0.000212994	0.000183123	0.00014804
0.446	0.000199001	0.000182555	0.000147402
0.447	0.000188009	0.000181986	0.000146769
0.448	0.000200015	0.000181425	0.000146139
0.449	0.000197986	0.000180872	0.000145517
0.45	0.000193018	0.000180324	0.000144902
0.45	0.000193018	0.000180324	0.000144902
0.451	0.000195985	0.000179776	0.000144287
0.452	0.000195985	0.000179228	0.000143682
0.453	0.000185011	0.000178692	0.00014308
0.454	0.00019098	0.000178163	0.000142485
0.455	0.000211976	0.000177634	0.0001419
0.456	0.000192005	0.000177112	0.000141315
0.457	0.000183	0.000176588	0.000140734
0.458	0.000193995	0.000176072	0.000140159
0.458	0.00019502	0.000176072	0.000140159
0.459	0.000202989	0.00017556	0.000139588
0.46	0.000201965	0.000175057	0.000139024
0.461	0.000183	0.000174555	0.000138463
0.462	0.000188988	0.000174051	0.000137908
0.463	0.00019502	0.000173557	0.000137358
0.464	0.00019502	0.000173068	0.000136819
0.465	0.000192005	0.000172581	0.000136278
0.466	0.000185986	0.000172103	0.000135743
0.466	0.000188988	0.000172103	0.000135743
0.467	0.000199001	0.000171621	0.000135211
0.468	0.000197009	0.000171144	0.000134687
0.469	0.000188009	0.000170673	0.000134164
0.47	0.000185986	0.000170206	0.000133647
0.471	0.000200015	0.000169744	0.000133136
0.472	0.000190014	0.000169286	0.000132636
0.473	0.000180006	0.000168832	0.000132133
0.473	0.000192005	0.000168832	0.000132133
0.474	0.000185011	0.000168381	0.000131635
0.475	0.000193995	0.000167932	0.000131143
0.476	0.00019098	0.000167485	0.000130655
0.477	0.000184033	0.000167041	0.00013017
0.478	0.000188009	0.000166605	0.00012969
0.479	0.000177011	0.00016617	0.00012922
0.48	0.000180006	0.000165742	0.00012875
0.481	0.000182001	0.000165317	0.000128288
0.481	0.000184033	0.000165317	0.000128288
0.482	0.000180981	0.000164891	0.000127822
0.483	0.000187004	0.00016447	0.000127365
0.484	0.000180981	0.000164053	0.000126911
0.485	0.000188988	0.000163641	0.000126468
0.486	0.000179025	0.000163227	0.000126025

## Sheet: Fig7B
ResID	Experiment	Test Set	Generated Set
2	0.022	0.174441	0.9041
3	-0.173	-0.490069	0.3764
4	0.437	0.218013	0.5705
5	0.516	0.624576	1.8737
6		0.281117	0.6312
7	-0.013	0.0775723	0.515
8	0.454	0.433179	0.9403
9	-0.429	0.291531	1.2058
10	-0.055	-0.318493	0.6097
11	-0.698	0.441309	0.7803
12	0.364	-0.605142	0.1184
13	0.53	0.0989075	0.1466
14	0.375	0.522739	0.3293
15	0.037	-0.206521	0.1515
16	-0.047	-0.34671	0.5119
17	0.098	-0.0873582	0.1587
18	0.413	0.0606627	0.5978
19	0.534	-0.183016	0.5626
20	-0.123	0.593189	0.9024
21	0.212	-0.180944	-0.0776
22	0.408	-0.338384	0.2164
23	0.705	-0.180102	0.1928
24	0.188	-0.278253	0.3398
25	-0.275	-1.69843	0.276
26	-0.014	-0.289201	0.4833
27	0.085	-0.449493	0.6233
28	-0.132	0.339086	0.9835
29	-0.015	-0.385252	0.2547
30	0.223	-0.0332497	0.2691
31	0.112	0.276137	0.5212
32	-0.057	0.0138518	0.3108
33	0.174	0.533125	0.646
34	0.302	0.412265	0.8921
35	-0.269	-0.847671	-0.1789
36	-0.031	-0.14565	0.2136
37	-0.006	-0.346209	0.4782
38	0.179	-0.151252	0.5805
39	0.022	-0.109971	0.7541
40	-0.184	-0.767396	-0.1884
41	-0.078	-0.215559	0.1028
42	0.085	0.187397	0.5947
43	1.024	0.623512	1.2296
44	-0.428	-0.760568	0.1289
45	-0.001	-0.0945037	0.159
46	-0.206	0.0916618	0.8682
47	-0.42	-0.416935	0.5653
48	-0.263	-0.180232	0.8326
49	-0.083	0.257597	0.765
50	-0.013	0.107203	0.6072
51	0.034	-0.0539931	0.3269
52	0.26	-0.132071	0.2758
53	0.078	-0.0675684	0.3029
54	-0.059	-0.192069	0.4667
55	-0.069	-0.139884	0.4205
56	0.226	0.345326	0.5962
57	-0.207	-0.112217	0.4285
58	0.008	-0.0312078	0.362
59	0.1	0.293724	0.7518
60	0.004	0.055572	0.2376
61	0.115	0.237542	0.9052
62	0.057	0.0322833	1.2864
63	0.737	-0.255584	0.6418

## Sheet: FigS1
FigS1A	Fraction of α helical residues					FigS1B	Radius of gyration (Å)
	Frame #	Run1	Run2				Frame #	Run1	Run2	Run3	Run4
	1	0	0				1	18.7943	12.9916	12.3943	16.944
	2	0	0.706				2	19.1015	13.1596	12.4627	17.0476
	3	0	0.824				3	18.9561	13.3636	12.4832	16.9933
	4	0	0.765				4	18.8584	13.1328	12.4411	17.11
	5	0	0.765				5	18.5123	13.1535	12.278	17.0631
	6	0	0.824				6	18.2997	13.0703	12.3316	16.9083
	7	0	0.412				7	18.3278	12.9664	12.3736	16.9669
	8	0	0.882				8	18.3704	12.9984	12.1871	16.8673
	9	0	0.882				9	18.4322	13.0386	12.4045	16.8587
	10	0	0.412				10	18.5519	13.0903	12.2608	16.8893
	11	0	0.294				11	18.3384	13.2108	12.3195	16.9206
	12	0	0.882				12	18.0433	13.0744	12.1774	16.6715
	13	0.235	0.882				13	18.3239	13.0406	12.3953	16.7714
	14	0.235	0.235				14	18.0563	12.9636	12.2451	16.7403
	15	0	0.412				15	18.4759	12.8577	12.3235	16.5313
	16	0.235	0.765				16	18.513	13.1108	12.2376	16.7165
	17	0	0.412				17	18.5885	13.0777	12.3121	16.5139
	18	0	0.765				18	18.696	13.1146	12.2783	16.5519
	19	0.235	0.412				19	18.3775	12.9763	12.3641	16.5517
	20	0.235	0.647				20	18.4134	13.0053	12.2689	16.6382
	21	0	0				21	18.3017	12.9253	12.4371	16.6639
	22	0	0.529				22	18.1807	13.3206	12.2279	16.6816
	23	0	0				23	18.2166	13.3411	12.4084	16.7339
	24	0.235	0.647				24	17.9028	13.221	12.4835	16.7576
	25	0	0.471				25	17.8222	13.5429	12.4656	17.1306
	26	0.235	0.412				26	17.7608	13.6191	12.3409	17.0208
	27	0.235	0.471				27	18.0946	13.655	12.4995	17.1477
	28	0	0.412				28	17.8998	13.7028	12.4443	17.3581
	29	0	0.471				29	18.0724	13.8447	12.4634	17.1095
	30	0.235	0.529				30	18.3229	13.8652	12.4277	17.1756
	31	0.235	0.529				31	18.202	13.7472	12.3882	17.0571
	32	0	0.529				32	18.1214	13.9743	12.1082	16.9324
	33	0.235	0.529				33	18.2991	14.1047	12.3175	16.7655
	34	0	0.529				34	18.3031	14.205	12.3628	17.0632
	35	0	0.471				35	18.4652	13.9289	12.3556	16.9313
	36	0.235	0.412				36	18.3554	13.8699	12.2902	17.0473
	37	0	0.471				37	18.3162	13.8928	12.2784	16.7785
	38	0	0.471				38	18.5238	13.9375	12.1959	16.6767
	39	0	0.412				39	18.6282	13.9882	12.2536	16.8121
	40	0	0.529				40	18.4442	13.9474	12.2723	16.5713
	41	0	0.647				41	18.4053	13.9449	12.2494	16.5039
	42	0	0.529				42	18.4963	14.051	12.3932	16.5896
	43	0	0.588				43	18.6589	14.1777	12.3687	16.87
	44	0.235	0.588				44	18.6149	14.0076	12.5348	16.8043
	45	0	0.235				45	18.7203	13.6073	12.4536	16.3917
	46	0	0.235				46	18.3456	13.6785	12.3533	16.6451
	47	0	0.647				47	18.7097	13.7652	12.4901	16.6436
	48	0	0.235				48	18.522	13.9477	12.5256	16.7453
	49	0	0.765				49	18.4661	14.0421	12.4555	16.6016
	50	0.235	0.529				50	18.4474	14.2703	12.5202	16.645
	51	0	0.588				51	18.3855	14.5005	12.5414	16.6767
	52	0	0.529				52	18.4876	14.4591	12.5276	16.7094
	53	0	0.235				53	18.611	14.1394	12.5105	16.6428
	54	0	0.412				54	18.5009	13.9499	12.4768	16.7607
	55	0	0.529				55	18.286	14.0948	12.6	16.7028
	56	0	0.353				56	18.2439	13.9744	12.599	17.0526
	57	0	0.529				57	18.3732	13.8624	12.5949	16.85
	58	0	0.588				58	18.4484	13.907	12.598	16.8643
	59	0	0.294				59	18.3354	13.9188	12.5798	17.043
	60	0	0.529				60	18.0415	13.9387	12.6248	16.817
	61	0	0.529				61	18.3023	14.2007	12.5165	16.7138
	62	0	0.471				62	18.462	14.0347	12.544	16.9167
	63	0	0.529				63	18.5266	14.3029	12.5913	16.9021
	64	0	0.471				64	18.5539	14.032	12.4415	16.8841
	65	0	0.529				65	18.0299	14.3395	12.5262	16.9341
	66	0	0.529				66	18.1536	14.0604	12.5926	17.0261
	67	0	0.529				67	18.2321	14.2472	12.6409	17.0137
	68	0	0.412				68	18.1902	14.4344	12.8098	16.9176
	69	0	0.529				69	18.6018	14.7306	12.4945	17.0734
	70	0	0.412				70	18.8757	14.5769	12.6077	16.9698
	71	0	0				71	18.4528	14.6543	12.5771	17.0636
	72	0	0				72	18.2786	14.8052	12.4357	16.9774
	73	0	0.235				73	18.3077	14.5129	12.4957	16.5736
	74	0	0.235				74	18.2752	14.3706	12.3948	16.5196
	75	0	0.412				75	18.0873	14.3329	12.3363	16.2068
	76	0	0.235				76	18.1497	14.3546	12.2995	16.1331
	77	0	0.412				77	18.4914	14.2006	12.2923	15.7711
	78	0	0.235				78	18.3329	14.3262	12.4482	15.6962
	79	0	0.529				79	18.3341	14.4668	12.2695	15.761
	80	0.235	0.706				80	18.3097	14.2965	12.4447	15.6671
	81	0	0.235				81	18.1713	14.4046	12.5056	15.6813
	82	0	0.235				82	18.1733	14.348	12.5203	15.5018
	83	0	0.706				83	18.0898	14.339	12.5588	15.2252
	84	0	0.353				84	18.0236	13.9774	12.3158	15.0738
	85	0	0.824				85	18.1681	14.0567	12.4731	15.0308
	86	0	0.647				86	18.2315	14.202	12.47	15.3053
	87	0	0.706				87	18.0781	14.1199	12.5501	15.3184
	88	0	0.588				88	18.006	14.1963	12.5709	15.3574
	89	0	0.353				89	18.1042	14.1389	12.4987	15.4443
	90	0	0.471				90	18.1392	14.1032	12.4223	15.3139
	91	0	0.647				91	18.1591	14.0929	12.2807	15.1544
	92	0	0.765				92	18.0248	13.9855	12.1979	15.1845
	93	0	0.235				93	18.0601	13.9586	12.3733	15.1685
	94	0	0.235				94	18.341	14.209	12.4697	15.2321
	95	0	0.706				95	18.2814	14.2638	12.3656	15.5983
	96	0	0.706				96	18.0358	14.2691	12.3754	15.6764
	97	0	0.235				97	17.882	14.2375	12.4019	15.4721
	98	0	0.235				98	18.1542	14.1976	12.2535	15.6997
	99	0	0.235				99	18.3304	14.3303	12.3741	15.6954
	100	0	0.235				100	18.4872	14.3176	12.3375	15.5822
	101	0	0.235				101	18.3969	14.3903	12.1927	15.5761
	102	0	0.706				102	18.2344	14.3682	12.312	15.6512
	103	0	0.706				103	18.3567	14.4687	12.355	15.6355
	104	0	0.588				104	18.3971	14.4749	12.2277	15.5975
	105	0	0.706				105	18.3073	14.5453	12.2181	15.7723
	106	0	0.706				106	18.2746	14.6583	12.2741	15.4129
	107	0	0.706				107	18.2235	14.5356	12.431	15.3694
	108	0	0.412				108	18.4242	14.7005	12.4873	15.54
	109	0	0.529				109	18.5196	14.3959	12.5582	15.4489
	110	0	0.529				110	18.1863	14.5998	12.4461	15.4528
	111	0	0.353				111	18.1464	14.6892	12.44	15.3448
	112	0	0.235				112	18.5872	14.4819	12.434	15.3169
	113	0	0.412				113	18.5818	14.3179	12.4826	15.2101
	114	0	0.235				114	18.6625	14.3023	12.5761	15.264
	115	0	0.235				115	18.6612	14.3019	12.5185	15.2208
	116	0	0.235				116	18.5688	14.3223	12.4682	15.3092
	117	0	0.412				117	18.7506	14.4339	12.5191	15.3686
	118	0	0.412				118	18.8547	14.3663	12.6022	15.391
	119	0	0.529				119	18.7688	14.6454	12.5016	15.6011
	120	0	0.588				120	19.1806	14.8503	12.5679	15.5416
	121	0	0.235				121	18.9745	14.965	12.5456	15.2822
	122	0	0.588				122	19.0506	15.2437	12.5078	15.6158
	123	0	0.412				123	18.8273	15.0283	12.6205	15.4226
	124	0	0.471				124	18.8648	14.6707	12.4704	15.7654
	125	0	0.647				125	18.898	14.7674	12.5019	15.7381
	126	0	0.647				126	18.8798	14.413	12.8017	15.5897
	127	0	0.647				127	18.6804	14.5046	12.5913	15.5258
	128	0	0.647				128	18.8764	14.3475	12.6349	15.7491
	129	0	0.647				129	18.5862	14.5433	12.6784	15.9598
	130	0	0.647				130	18.5058	14.3848	12.4406	15.8779
	131	0	0.588				131	18.8811	14.371	12.4538	16.1304
	132	0	0.588				132	18.5916	14.4874	12.5202	16.2123
	133	0	0.412				133	18.7307	14.4941	12.4391	16.3014
	134	0	0.647				134	18.6398	14.6203	12.515	16.1061
	135	0	0.647				135	18.4825	14.4285	12.4889	16.1745
	136	0	0.412				136	18.4189	14.3597	12.4974	16.1761
	137	0	0.529				137	18.3502	14.1065	12.4979	16.1757
	138	0.235	0.412				138	18.617	14.5049	12.5915	16.2322
	139	0	0.294				139	18.4942	14.3368	12.6124	15.9025
	140	0	0.647				140	18.3283	14.2475	12.6769	15.7616
	141	0	0.647				141	18.2349	14.0725	12.6605	15.6258
	142	0	0.647				142	18.2703	14.0819	12.6839	15.5996
	143	0	0.647				143	18.4095	14.4127	12.6811	15.5565
	144	0	0.235				144	18.5447	14.5618	12.5892	15.8052
	145	0	0.471				145	18.5451	14.5557	12.6483	15.7081
	146	0.235	0.529				146	18.5565	14.3806	12.6211	15.7467
	147	0	0.529				147	18.8862	14.295	12.7464	15.6195
	148	0	0.529				148	18.9672	14.581	12.877	15.8694
	149	0	0.529				149	18.7536	14.2983	12.9004	15.9976
	150	0.235	0.471				150	18.6849	14.4364	12.9824	16.0287
	151	0	0.412				151	18.7666	14.5286	12.6438	16.0412
	152	0.235	0.588				152	18.9983	14.4874	12.8133	15.972
	153	0.235	0.471				153	18.7111	14.4295	12.9757	16.1931
	154	0	0.471				154	18.6796	14.054	13.1025	16.2177
	155	0	0.529				155	18.7696	14.2396	12.9559	16.0546
	156	0	0.471				156	19.106	14.1374	13.0441	16.1051
	157	0	0.588				157	18.8585	13.986	13.147	16.4025
	158	0	0				158	18.9088	13.9576	12.8747	16.3286
	159	0	0				159	18.8021	14.196	13.0688	16.4465
	160	0	0				160	18.6649	14.1957	13.001	16.3947
	161	0	0.588				161	18.6588	14.0979	12.7844	16.692
	162	0	0.529				162	18.3886	14.2456	12.6413	16.8695
	163	0.235	0.529				163	18.5531	14.2124	12.5929	17.0983
	164	0.235	0.529				164	18.6482	14.3621	12.537	17.1254
	165	0	0.529				165	18.4815	14.1844	12.7471	16.7874
	166	0	0.706				166	18.4579	14.2714	12.5257	16.987
	167	0	0.529				167	18.4869	14.2214	12.4279	16.7475
	168	0	0.294				168	18.7477	14.0837	12.4808	16.6144
	169	0	0				169	18.7538	14.3783	12.4036	16.426
	170	0	0.412				170	18.6594	14.3227	12.522	16.5267
	171	0	0.235				171	18.5008	14.0811	12.4916	16.6359
	172	0	0.353				172	18.5233	14.0481	12.7528	16.5413
	173	0	0.824				173	18.5581	14.0815	12.8393	16.3976
	174	0	0.765				174	18.3351	14.2722	12.7861	16.37
	175	0	0.765				175	18.1262	14.3748	12.8325	16.3508
	176	0.235	0.647				176	18.1684	14.2323	12.7024	16.2123
	177	0	0				177	18.0921	14.205	12.8409	16.1569
	178	0	0.353				178	18.0156	14.2335	12.9559	15.8093
	179	0	0.765				179	18.1439	14.4431	12.7765	15.7092
	180	0	0.765				180	18.2977	14.3217	12.9244	15.8231
	181	0.235	0.647				181	18.2388	14.1914	12.9536	15.9003
	182	0	0.765				182	18.3763	14.2106	12.8505	16.2823
	183	0	0.706				183	18.2739	14.2241	12.9291	16.2713
	184	0	0.647				184	18.1687	14.197	13.0082	16.2041
	185	0	0				185	18.2141	14.0256	12.6982	16.362
	186	0	0.706				186	18.4138	14.2422	12.8339	16.2363
	187	0	0.765				187	18.2845	14.3582	12.989	16.2565
	188	0	0.765				188	18.3846	14.3869	12.9089	16.1754
	189	0	0.294				189	18.2526	14.4565	13.0453	16.4503
	190	0	0.235				190	18.4785	14.7538	12.8601	16.3104
	191	0	0.706				191	18.5233	14.3976	12.8236	16.3144
	192	0	0.765				192	18.8751	14.1457	13.0427	16.4203
	193	0	0.647				193	18.9913	14.2073	13.0003	16.6136
	194	0	0				194	18.8261	14.2734	12.9729	16.192
	195	0	0.706				195	18.8743	14.2339	12.9808	15.8843
	196	0	0.294				196	18.6933	14.2346	12.8833	15.7241
	197	0	0.294				197	18.8999	14.4252	12.8749	15.5405
	198	0	0.294				198	19.202	14.2005	13.1373	15.6443
	199	0	0.412				199	19.3867	13.959	12.855	15.6105
	200	0	0.294				200	19.1894	13.9692	12.7179	15.5439
	201	0	0.647				201	19.003	14.0639	12.6178	15.5564
	202	0	0.294				202	19.0775	13.9844	12.6737	15.2988
	203	0	0.471				203	18.7226	14.304	12.7258	15.2422
	204	0	0.706				204	18.802	14.4409	12.9502	15.3601
	205	0	0.647				205	18.9889	14.3829	12.9431	15.3145
	206	0	0.706				206	18.9002	14.3177	12.8691	15.2989
	207	0	0.706				207	18.9749	14.3028	12.9739	15.2718
	208	0	0.706				208	19.0052	14.1466	12.9239	15.3482
	209	0	0.706				209	19.0531	14.2215	12.9758	15.3012
	210	0	0.706				210	19.1872	14.3553	12.8479	15.3214
	211	0	0.706				211	19.4797	14.6894	12.7449	15.3018
	212	0	0.706				212	19.254	14.2526	12.8312	15.5791
	213	0	0.706				213	19.6082	14.3888	12.7141	15.5797
	214	0	0.706				214	19.3821	14.4429	12.8328	15.5086
	215	0	0.706				215	19.2707	14.7035	12.9796	15.3606
	216	0	0.706				216	19.0774	14.5983	13.0971	15.2087
	217	0	0.706				217	18.9644	14.5986	12.9853	15.2132
	218	0	0.588				218	18.7833	14.3281	12.794	15.2838
	219	0	0.529				219	18.8665	14.3363	12.8161	15.3618
	220	0	0.588				220	18.9789	13.9368	12.7215	15.4635
	221	0	0.706				221	19.3344	14.1696	12.7301	15.7024
	222	0	0.588				222	19.0564	14.1743	12.7279	15.3622
	223	0	0.706				223	18.957	14.3181	12.5714	15.383
	224	0	0.588				224	19.0362	14.1135	12.5185	15.28
	225	0	0.471				225	18.8828	14.104	12.5196	15.2486
	226	0	0.353				226	18.9426	14.0218	12.4777	15.2403
	227	0	0.588				227	19.0619	13.9904	12.5534	15.3102
	228	0	0.706				228	19.1747	14.3081	12.4525	15.2382
	229	0	0.706				229	18.9215	14.0478	12.6156	15.4919
	230	0	0.353				230	18.8758	14.1421	12.6138	15.4639
	231	0	0.706				231	18.7808	14.2988	12.4411	15.3642
	232	0	0.353				232	18.8862	14.397	12.4032	15.8633
	233	0	0.412				233	18.9715	14.2581	12.3772	15.8515
	234	0	0.412				234	19.104	14.5576	12.4684	15.8773
	235	0	0.353				235	19.0168	14.4787	12.5099	15.7185
	236	0	0.294				236	18.785	14.2071	12.2895	15.8068
	237	0	0.706				237	18.7336	14.2654	12.1648	15.5551
	238	0	0.706				238	18.5611	14.6324	12.3217	15.6741
	239	0	0.824				239	18.62	14.5364	12.2008	15.6809
	240	0	0.706				240	18.5254	14.3928	12.4556	15.6566
	241	0	0.294				241	18.4968	14.1068	12.4471	15.4695
	242	0	0.235				242	18.3964	14.277	12.5757	15.6694
	243	0	0.706				243	18.607	14.0698	12.7604	15.8363
	244	0	0.647				244	18.6061	13.8931	12.5482	15.7651
	245	0	0.647				245	18.6976	14.0252	12.632	15.5477
	246	0	0.706				246	18.29	13.8889	12.8166	15.6383
	247	0	0.588				247	18.2872	14.2021	12.6681	15.5481
	248	0	0.588				248	18.4622	14.11	12.5407	15.4993
	249	0	0.588				249	18.095	14.1415	12.6185	15.3482
	250	0	0.588				250	18.6574	14.0567	12.6978	15.5961
	251	0	0.588				251	18.6523	14.0348	12.6954	15.4638
	252	0	0.588				252	18.3664	14.3117	12.6913	15.2024
	253	0	0.294				253	18.4196	14.2809	12.543	15.1389
	254	0	0.706				254	18.7314	13.8833	12.4604	15.4413
	255	0	0.235				255	18.4195	13.9954	12.5435	15.525
	256	0	0.353				256	18.6408	13.7714	12.4105	15.7154
	257	0	0.824				257	18.7185	13.8571	12.4035	15.6019
	258	0	0				258	18.7631	13.5177	12.2516	15.5188
	259	0	0.235				259	18.7456	13.8788	12.3929	15.4782
	260	0	0.294				260	18.6218	13.6112	12.4046	15.5247
	261	0	0.235				261	18.5552	13.6715	12.4667	15.358
	262	0	0.235				262	18.6556	13.6189	12.3017	15.1605
	263	0	0.588				263	18.3358	13.4196	12.5283	15.2842
	264	0	0.588				264	18.1525	13.271	12.3381	15.3806
	265	0	0.588				265	18.079	13.2942	12.4368	15.332
	266	0.235	0.647				266	18.2939	13.1165	12.7543	15.1413
	267	0.235	0.588				267	18.1169	13.0173	12.7325	15.3257
	268	0	0.647				268	17.843	13.3047	12.683	15.297
	269	0	0.588				269	17.9381	13.286	12.6289	15.3484
	270	0	0.588				270	17.9792	13.5531	12.638	15.2233
	271	0	0.294				271	18.2112	13.6425	12.6813	15.2631
	272	0	0.588				272	18.0975	13.776	12.5541	15.2189
	273	0	0.588				273	18.4943	14.1218	12.3937	15.3086
	274	0	0.529				274	18.5482	14.0022	12.4192	15.3942
	275	0	0.588				275	18.8334	13.8847	12.5907	15.6934
	276	0	0.588				276	18.6533	13.9828	12.5843	15.6526
	277	0	0.294				277	18.6935	13.7714	12.7656	15.691
	278	0	0.529				278	18.7437	13.605	12.5925	15.5359
	279	0	0.529				279	18.8876	13.7435	12.6382	15.5234
	280	0	0.647				280	18.5685	13.412	12.5741	15.5905
	281	0	0.529				281	18.5986	13.4047	12.5084	15.5753
	282	0	0.588				282	18.6684	13.3733	12.4837	15.6372
	283	0	0.294				283	18.8357	13.414	12.4203	15.7576
	284	0	0.647				284	18.7207	13.2263	12.4027	15.9727
	285	0	0.588				285	18.5617	13.1671	12.5481	15.9373
	286	0	0.588				286	18.1624	13.441	12.5081	15.8171
	287	0	0.588				287	18.3763	13.4342	12.511	15.8592
	288	0	0.588				288	18.3832	13.2594	12.436	16.1556
	289	0	0.588				289	18.496	13.2693	12.6002	16.0579
	290	0	0.235				290	18.5248	13.3875	12.6466	16.1677
	291	0	0.471				291	18.8398	13.3606	12.4924	16.4983
	292	0	0.235				292	18.8997	13.2999	12.7083	16.5433
	293	0	0.235				293	18.8292	13.3265	12.63	16.6567
	294	0	0.412				294	18.6182	13.3873	12.5983	16.5806
	295	0	0.471				295	18.6885	13.51	12.4567	16.6262
	296	0	0.588				296	18.774	13.5551	12.5497	16.5675
	297	0	0.588				297	18.6659	13.5329	12.2953	16.4652
	298	0	0.588				298	18.7301	13.7894	12.3319	16.4483
	299	0	0.588				299	18.6744	13.4372	12.3559	16.3792
	300	0	0.588				300	18.6909	13.5343	12.4713	16.1543
	301	0	0.235				301	18.9797	13.5424	12.3511	16.1489
	302	0	0.294				302	18.9028	13.8749	12.3442	16.2086
	303	0	0.588				303	18.6046	13.9131	12.1787	16.2004
	304	0	0.588				304	18.9663	13.9526	12.3796	16.2684
	305	0	0.235				305	18.7728	13.9755	12.296	16.409
	306	0	0.294				306	18.6453	13.8416	12.2522	16.1442
	307	0	0.588				307	18.5901	13.929	12.6122	16.2952
	308	0	0.471				308	18.7195	13.9655	12.4793	16.4842
	309	0	0.471				309	18.4818	13.9295	12.483	16.7097
	310	0	0.235				310	18.1073	13.8278	12.3889	16.4834
	311	0	0.588				311	18.3133	13.7086	12.4502	16.406
	312	0	0.235				312	18.1724	13.8598	12.4238	16.5097
	313	0	0.471				313	18.2738	13.9942	12.5181	16.323
	314	0	0.588				314	18.676	13.6472	12.4255	16.1529
	315	0	0.529				315	18.701	14.0255	12.2767	16.0145
	316	0	0.588				316	18.2931	13.9612	12.3001	15.9589
	317	0	0.588				317	18.2059	13.979	12.361	15.779
	318	0	0.588				318	18.1049	14.0211	12.4489	15.872
	319	0	0.235				319	18.2607	14.2179	12.4253	16.0621
	320	0	0.353				320	17.9963	14.0913	12.5464	16.1292
	321	0	0				321	18.2772	14.0521	12.4508	16.2786
	322	0	0.235				322	18.0671	14.2726	12.5927	16.5638
	323	0	0.588				323	18.2524	14.0308	12.4963	16.4689
	324	0	0.588				324	17.9902	13.916	12.6176	16.5596
	325	0	0.235				325	18.0527	13.9612	12.5143	16.6217
	326	0	0.647				326	17.8071	13.8705	12.6236	16.4034
	327	0	0.588				327	17.704	13.8619	12.6257	16.4127
	328	0	0.647				328	18.1088	13.7119	12.7144	16.4468
	329	0	0.647				329	18.072	13.8815	12.6653	16.6985
	330	0	0.647				330	17.8241	13.8495	12.6291	16.3429
	331	0	0.588				331	17.8017	13.9215	12.6942	16.5641
	332	0	0.471				332	17.7695	14.0315	12.7341	16.7154
	333	0	0.588				333	17.4412	14.2304	12.546	16.577
	334	0	0.235				334	17.4977	14.0699	12.7019	16.7664
	335	0	0.588				335	17.7089	14.3303	12.8019	16.5472
	336	0	0.588				336	17.5148	14.3369	12.7964	16.4574
	337	0	0.588				337	17.4943	14.2692	12.6724	16.4666
	338	0	0.235				338	17.479	14.4203	12.6896	16.3786
	339	0	0.588				339	17.3156	14.2351	12.6788	16.7184
	340	0	0.588				340	17.3436	14.2631	12.7965	16.6736
	341	0	0.588				341	17.449	14.3504	12.6471	16.8322
	342	0	0.235				342	17.3494	14.223	12.7657	16.836
	343	0	0.588				343	17.2566	14.2193	12.8101	17.0191
	344	0	0.412				344	17.2054	14.0663	12.8108	16.9955
	345	0	0.588				345	17.0316	14.0495	12.6814	17.0934
	346	0	0.471				346	17.3044	13.8261	12.6748	16.9977
	347	0	0.588				347	17.4621	13.8168	12.6226	17.1603
	348	0	0.588				348	17.4965	13.7306	12.5698	17.053
	349	0	0.588				349	17.5695	13.9738	12.5504	16.9687
	350	0	0.412				350	17.5294	13.9299	12.5722	17.1633
	351	0	0.588				351	17.2016	13.8942	12.6549	17.3963
	352	0	0.647				352	17.2702	13.6407	12.6724	17.4273
	353	0	0				353	17.2331	13.9211	12.6355	17.4017
	354	0	0.647				354	17.6104	13.9793	12.6863	17.3581
	355	0	0.294				355	17.3779	14.0939	12.7521	17.2746
	356	0	0.235				356	17.3481	14.2246	12.7436	17.1264
	357	0	0				357	17.7195	13.9788	12.8519	16.8673
	358	0	0				358	17.7539	14.0606	12.7245	16.7144
	359	0	0				359	17.6894	13.8569	12.7779	17.0875
	360	0	0.235				360	17.608	13.7763	12.8394	16.7243
	361	0	0.471				361	17.3052	13.7726	12.85	16.9875
	362	0	0.471				362	17.2415	13.7486	12.7886	16.7141
	363	0	0.412				363	17.2619	13.8209	12.8424	16.5315
	364	0	0.529				364	17.1579	13.815	12.9181	16.827
	365	0	0				365	17.2985	13.8057	12.9694	16.3994
	366	0	0.471				366	17.2307	13.7093	12.7954	16.6788
	367	0	0.471				367	17.2168	13.5659	12.6863	16.2477
	368	0	0.471				368	17.3595	13.6975	12.571	16.3279
	369	0	0.529				369	17.2029	13.8576	12.699	16.5372
	370	0	0.529				370	17.1422	13.9399	12.7756	16.564
	371	0	0.529				371	17.3725	14.138	12.927	16.582
	372	0	0.471				372	17.1533	13.984	12.7735	16.9146
	373	0	0.235				373	17.0334	14.0648	12.7445	16.8273
	374	0	0.235				374	17.0076	14.191	12.7032	16.8627
	375	0	0.235				375	16.8957	14.293	12.7585	16.8608
	376	0	0.412				376	16.9894	14.2572	12.5988	17.0375
	377	0	0.235				377	17.1315	13.9921	12.7928	16.9198
	378	0	0				378	17.159	14.1224	12.6691	16.9511
	379	0	0.235				379	17.3291	14.0621	12.6208	16.9553
	380	0	0.235				380	16.9655	14.3354	12.7497	16.7055
	381	0	0.294				381	17.1095	14.6781	12.7406	16.7032
	382	0	0.235				382	16.817	14.8503	12.9958	16.5496
	383	0	0.529				383	17.0407	14.9711	13.0026	17.0204
	384	0	0.529				384	16.9943	15.0736	12.9299	16.7318
	385	0	0.529				385	17.156	14.9739	12.8251	17.036
	386	0	0.294				386	16.9964	14.7918	12.6172	16.832
	387	0	0.294				387	16.8897	15.025	12.5367	16.8924
	388	0	0.353				388	17.0776	14.8716	12.6809	16.9395
	389	0	0.235				389	16.7636	14.5825	12.5896	16.694
	390	0	0.235				390	16.9676	14.6143	12.5633	16.9091
	391	0	0				391	17.0853	14.5505	12.5381	16.6848
	392	0	0				392	17.2386	14.1514	12.5159	16.5642
	393	0	0				393	17.0295	14.2857	12.358	16.7082
	394	0	0				394	16.8877	14.3789	12.379	17.0709
	395	0	0				395	16.664	14.4925	12.3729	17.085
	396	0	0.588				396	16.6125	14.4976	12.5517	16.8352
	397	0	0.588				397	16.5576	14.688	12.4613	16.8944
	398	0	0.588				398	16.7221	14.7328	12.4425	17.0808
	399	0	0.588				399	16.5746	14.5404	12.4447	17.2184
	400	0	0.235				400	16.6427	14.6474	12.5527	17.3123
	401	0	0.353				401	16.5088	14.7004	12.6045	17.154
	402	0	0.588				402	16.8084	14.925	12.5274	17.1023
	403	0	0.294				403	16.3979	15.081	12.5376	17.2939
	404	0	0.235				404	16.3437	14.8849	12.3837	17.2867
	405	0	0.471				405	16.1492	14.8385	12.4491	17.2003
	406	0	0.412				406	16.3894	14.7001	12.362	17.4513
	407	0	0.471				407	16.3022	14.8954	12.2967	17.3157
	408	0	0.471				408	16.428	14.8393	12.4228	17.2255
	409	0	0.471				409	16.5723	14.671	12.3464	17.2162
	410	0	0				410	16.569	14.9675	12.3016	17.4103
	411	0	0				411	16.7302	14.813	12.3696	17.2647
	412	0	0.588				412	16.4267	14.9609	12.3014	17.4791
	413	0	0.588				413	16.5158	15.0248	12.2885	17.1819
	414	0	0				414	16.4253	15.0516	12.1986	17.1857
	415	0	0.588				415	16.3491	14.7339	12.384	17.0676
	416	0	0.588				416	16.2142	14.6449	12.4371	16.9433
	417	0	0.471				417	16.0758	14.8501	12.3027	16.9656
	418	0	0.412				418	16.118	14.7454	12.1804	16.9811
	419	0	0.353				419	16.2043	15.1128	12.2676	17.3269
	420	0	0.647				420	16.3509	14.8242	12.1837	17.0982
	421	0	0.353				421	16.3858	14.6796	12.0066	17.1493
	422	0	0.647				422	16.3711	14.5877	12.3029	17.1069
	423	0	0.647				423	16.3098	14.933	12.185	17.2388
	424	0	0.471				424	16.1394	14.7779	12.2981	17.216
	425	0	0.588				425	16.3852	14.7861	12.2022	17.5791
	426	0	0.353				426	16.4245	14.921	12.305	17.224
	427	0	0.353				427	16.3692	14.9487	12.2051	17.2263
	428	0	0.294				428	16.3825	14.8363	12.277	17.3652
	429	0	0.765				429	16.5362	14.9127	12.3281	17.3768
	430	0	0.765				430	16.4097	14.8483	12.5585	17.6083
	431	0	0.353				431	16.3761	14.7094	12.4419	17.5677
	432	0	0.765				432	16.3604	14.7939	12.3966	17.4749
	433	0	0.765				433	16.2968	14.6664	12.2896	17.6866
	434	0	0.824				434	15.9234	14.9212	12.3665	17.6688
	435	0	0.412				435	15.8188	14.6575	12.2987	17.4481
	436	0	0.824				436	15.8354	14.645	12.2817	17.3642
	437	0	0.647				437	16.0478	14.7811	12.4424	16.9579
	438	0	0.706				438	15.9485	14.9314	12.5147	17.058
	439	0	0.235				439	16.013	14.7166	12.4842	16.8754
	440	0	0.706				440	15.8948	14.7872	12.6098	16.7459
	441	0	0.706				441	16.195	14.949	12.6988	17.098
	442	0	0.353				442	16.1211	14.9316	12.7025	16.8839
	443	0	0.353				443	16.0188	15.1711	12.7224	16.7094
	444	0	0.824				444	16.0384	15.1208	12.7099	16.6298
	445	0	0.824				445	16.0245	14.8614	12.5539	16.6593
	446	0	0.706				446	16.072	14.9494	12.4525	16.7599
	447	0	0.824				447	16.05	15.0365	12.619	16.938
	448	0	0.294				448	16.2813	15.1185	12.7253	16.4572
	449	0	0.294				449	16.0884	14.8634	12.534	16.7293
	450	0	0.824				450	16.0065	14.949	12.5899	17.2083
	451	0	0.824				451	15.9734	14.8668	12.6144	17.4778
	452	0	0.824				452	16.2049	14.7895	12.5317	17.437
	453	0	0.824				453	16.1542	14.9172	12.5727	17.7597
	454	0	0.765				454	16.0725	14.9462	12.5194	17.6424
	455	0	0.706				455	16.1722	14.8076	12.5278	17.4597
	456	0	0.412				456	16.1492	15.0729	12.4677	17.4615
	457	0	0.235				457	16.0657	15.0783	12.4521	17.4097
	458	0	0.412				458	15.9547	15.2055	12.3945	17.2771
	459	0	0.235				459	16.0565	15.0997	12.4145	17.6102
	460	0	0.412				460	16.0515	15.1124	12.4061	17.1089
	461	0	0.235				461	16.0235	15.4293	12.6014	17.0319
	462	0	0.235				462	16.0717	15.2604	12.5179	17.0189
	463	0	0.412				463	16.1054	15.2317	12.5153	16.8396
	464	0	0.235				464	15.9738	15.2366	12.6148	17.2824
	465	0	0.647				465	15.845	14.9516	12.4439	17.1351
	466	0	0.647				466	15.9226	14.8531	12.4805	17.0357
	467	0	0.588				467	15.8228	14.5966	12.4058	17.1473
	468	0	0.765				468	15.7806	14.7074	12.3788	17.1468
	469	0	0.235				469	15.8222	14.6906	12.2838	16.9266
	470	0	0.235				470	15.7996	14.6845	12.4253	16.7105
	471	0	0.824				471	15.6363	15.2048	12.502	16.6325
	472	0	0.647				472	15.6124	15.1861	12.6236	16.6025
	473	0	0.647				473	15.559	15.1933	12.682	16.7475
	474	0	0.824				474	15.614	15.3114	12.6228	16.6433
	475	0	0.235				475	15.4656	15.2096	12.6	16.5435
	476	0	0.588				476	15.6586	15.1554	12.5112	16.552
	477	0	0.765				477	15.6717	14.8798	12.53	16.7892
	478	0	0.824				478	15.4367	14.881	12.5532	16.8921
	479	0	0.235				479	15.5124	15.0555	12.4595	17.0272
	480	0	0.235				480	15.5101	15.1183	12.5381	16.8336
	481	0	0.235				481	15.5392	14.9298	12.3706	16.8846
	482	0	0.647				482	15.4559	14.8878	12.5161	17.2544
	483	0	0.412				483	15.1927	15.0894	12.4135	17.0299
	484	0	0.412				484	15.5508	14.8207	12.476	17.1321
	485	0	0.412				485	15.5086	14.9773	12.605	17.0639
	486	0	0.412				486	15.5161	14.6502	12.3721	17.2973
	487	0	0.647				487	15.5829	14.6162	12.4326	17.1205
	488	0	0.824				488	15.5619	14.3904	12.7375	16.9793
	489	0	0.824				489	15.5349	14.4406	12.4809	16.9374
	490	0	0.824				490	15.8404	14.6542	12.5511	17.1444
	491	0	0.235				491	15.5996	15.02	12.4301	17.091
	492	0	0.412				492	15.4594	14.7559	12.3603	17.0159
	493	0	0.824				493	15.6452	14.8406	12.289	17.1597
	494	0	0.235				494	15.5235	14.8233	12.374	17.0338
	495	0	0				495	15.5489	14.929	12.3004	16.7131
	496	0	0.824				496	15.5204	14.7914	12.3213	16.6547
	497	0	0.824				497	15.2815	14.9749	12.5482	16.4569
	498	0	0.824				498	15.6467	14.7033	12.4308	16.6857
	499	0	0				499	15.7794	14.5735	12.5239	16.5551
	500	0	0.294				500	15.4165	14.6845	12.6405	16.7177
	501	0	0.647				501	15.5276	14.6612	12.6395	16.7194
	502	0	0.647				502	15.3628	14.6975	12.6098	16.5532
	503	0	0.824				503	15.3808	14.5075	12.6113	16.6716
	504	0	0.647				504	15.2143	14.8326	12.5017	16.6174
	505	0	0.647				505	15.0917	14.5744	12.3283	16.768
	506	0	0.824				506	15.4704	14.5946	12.294	16.5864
	507	0	0.412				507	15.5752	14.7437	12.4219	16.572
	508	0	0.824				508	15.5641	14.498	12.4305	16.3019
	509	0	0.647				509	15.7077	14.5634	12.4408	16.6243
	510	0	0.235				510	15.797	14.6464	12.2688	16.4963
	511	0	0.765				511	15.3951	14.4051	12.4614	16.3883
	512	0	0.647				512	15.5382	14.3681	12.5983	16.5836
	513	0	0.647				513	15.6107	14.4395	12.5516	16.8278
	514	0	0.647				514	15.7298	14.4789	12.5647	16.7818
	515	0	0.647				515	15.7364	14.5257	12.5452	16.7788
	516	0	0.647				516	15.6843	14.6863	12.4263	16.7859
	517	0	0.647				517	15.8437	14.6879	12.3816	16.6465
	518	0	0.529				518	15.6872	14.7879	12.2396	16.7277
	519	0	0.235				519	15.5285	15.0884	12.3578	16.7689
	520	0	0				520	15.4829	15.161	12.2936	16.6372
	521	0	0.235				521	15.6559	14.8572	12.3473	16.7458
	522	0	0.353				522	15.4976	14.9714	12.2646	16.7769
	523	0	0.706				523	15.7803	15.1822	12.4222	16.6986
	524	0	0.706				524	15.8752	14.5909	12.4933	16.8129
	525	0	0.706				525	16.0147	14.7853	12.4175	16.7451
	526	0	0.706				526	15.9626	14.8328	12.3805	16.5902
	527	0	0.706				527	15.9198	14.9464	12.2836	16.6182
	528	0	0.706				528	16.1071	14.9984	12.2563	16.4799
	529	0	0.706				529	15.9665	15.0218	12.2252	16.483
	530	0	0.235				530	15.9045	15.0047	12.3223	16.6188
	531	0	0.294				531	16.0756	14.7855	12.0841	16.5086
	532	0	0.294				532	16.0739	14.9759	12.2817	16.4418
	533	0	0.294				533	16.1642	15.2538	12.334	16.7377
	534	0	0.235				534	16.2034	15.3312	12.257	16.9199
	535	0	0.294				535	16.0278	15.0562	12.1791	16.9932
	536	0	0.353				536	15.7637	14.9349	12.1698	16.8758
	537	0	0.294				537	15.896	14.9289	12.269	17.1264
	538	0.235	0.294				538	15.835	15.1205	12.3304	17.1846
	539	0	0.706				539	15.7196	15.2628	12.484	17.042
	540	0.235	0.706				540	15.7355	15.0455	12.3051	17.1444
	541	0	0.294				541	16.2204	14.9744	12.4121	17.2917
	542	0	0.706				542	16.0977	15.0098	12.4684	17.2791
	543	0	0.706				543	16.1801	14.8832	12.4951	17.5927
	544	0.235	0.706				544	16.3894	15.0784	12.341	17.4738
	545	0	0.706				545	16.3137	15.0027	12.5042	17.3896
	546	0	0.294				546	16.2684	15.1376	12.4263	17.5199
	547	0.235	0.765				547	16.468	14.9437	12.3714	17.6285
	548	0	0.706				548	16.3874	14.6412	12.3773	17.6001
	549	0	0.706				549	16.4908	14.69	12.4945	17.6635
	550	0	0.294				550	16.6216	14.5625	12.4069	17.6559
	551	0	0.294				551	16.5681	14.7358	12.369	17.734
	552	0	0.706				552	16.6078	14.767	12.2018	17.7694
	553	0	0.294				553	16.5095	14.7459	12.3155	17.8237
	554	0	0.353				554	16.6271	14.6882	12.3256	17.6889
	555	0	0.471				555	16.3014	14.4648	12.2937	17.7285
	556	0	0.765				556	16.4871	14.7992	12.2841	17.8309
	557	0	0.294				557	16.5269	14.4912	12.4907	17.9992
	558	0	0.706				558	16.5904	14.4236	12.4536	18.0237
	559	0	0				559	16.3087	14.3446	12.5233	17.9155
	560	0	0.706				560	16.3614	14.3068	12.5352	17.8203
	561	0	0.647				561	16.3136	14.1616	12.5427	17.6983
	562	0	0.706				562	16.537	14.2299	12.5592	17.4951
	563	0	0.647				563	16.5055	14.3533	12.4733	17.5098
	564	0	0.706				564	16.4346	14.4181	12.4932	17.2677
	565	0	0.765				565	16.4469	14.3211	12.5417	17.1706
	566	0.235	0.882				566	16.5842	14.4348	12.5673	17.2379
	567	0	0				567	16.4044	14.5631	12.567	17.2058
	568	0	0.706				568	16.306	14.327	12.6814	17.1669
	569	0	0.647				569	16.3659	14.4407	12.5246	17.3937
	570	0	0				570	16.6383	14.8204	12.6977	17.3374
	571	0	0.235				571	16.6637	14.6678	12.3849	17.2176
	572	0	0				572	16.5883	14.8109	12.3554	17.2567
	573	0	0.706				573	16.7637	14.7192	12.4802	17.9058
	574	0	0.235				574	16.7415	14.5075	12.5334	17.8527
	575	0	0.412				575	16.5508	14.9107	12.5087	18.1181
	576	0.235	0.235				576	16.6196	14.9778	12.589	18.2752
	577	0	0.294				577	16.5754	14.8242	12.4164	17.9762
	578	0	0.412				578	16.7774	14.7478	12.5602	17.6482
	579	0	0.235				579	16.6166	14.5873	12.7317	17.7911
	580	0	0.647				580	16.7989	14.4933	12.5933	17.6407
	581	0	0				581	16.9471	14.6926	12.6487	17.7445
	582	0	0				582	16.839	14.6838	12.7326	17.3302
	583	0	0.294				583	16.8121	14.9244	12.7668	17.2641
	584	0	0.235				584	16.9482	14.91	12.6601	17.4075
	585	0	0.294				585	16.7968	14.6754	12.5936	17.5688
	586	0	0.353				586	17.0413	14.513	12.6692	17.7974
	587	0	0.353				587	17.051	15.1377	12.5213	18.0187
	588	0	0.294				588	17.357	15.0465	12.383	17.9287
	589	0	0.765				589	17.3792	14.9088	12.4817	17.8715
	590	0	0.412				590	17.5155	15.3285	12.4942	17.8985
	591	0	0.706				591	17.2646	15.6022	12.5121	17.9218
	592	0	0.294				592	17.5113	15.5782	12.3837	18.0364
	593	0	0.765				593	17.1858	15.6072	12.4067	17.6227
	594	0	0.882				594	17.3646	15.634	12.3672	17.9333
	595	0	0.882				595	17.2116	15.561	12.4128	17.8881
	596	0	0.235				596	17.4105	15.3663	12.4572	17.9297
	597	0	0.882				597	17.364	15.5651	12.3814	18.0766
	598	0	0.706				598	17.2441	15.6191	12.4535	18.042
	599	0	0.882				599	17.5843	15.4575	12.3462	17.9829
	600	0	0.824				600	17.6257	15.7874	12.3451	18.1013
	601	0	0.235				601	17.7422	15.3031	12.366	18.3979
	602	0	0.882				602	17.7519	15.3681	12.2615	18.7025
	603	0	0.882				603	18.0184	15.4728	12.1236	18.6884
	604	0	0.235				604	17.8774	15.3231	12.3106	18.7402
	605	0	0.235				605	17.729	15.367	12.3513	18.8488
	606	0	0.235				606	17.322	15.4152	12.3474	19.1334
	607	0	0.235				607	17.5279	15.2633	12.3582	19.121
	608	0	0.882				608	17.6638	15.168	12.2182	19.3483
	609	0	0.882				609	17.3906	15.2329	12.3568	19.249
	610	0	0.882				610	17.511	15.2162	12.3728	19.3192
	611	0	0.647				611	17.3946	15.2258	12.3937	19.1661
	612	0	0.294				612	17.5353	15.2077	12.35	19.1324
	613	0	0.882				613	17.5362	15.2433	12.382	18.7777
	614	0	0.824				614	17.5587	15.4259	12.375	18.8105
	615	0	0.882				615	17.5792	15.4278	12.4397	18.5903
	616	0	0.706				616	17.2819	15.1781	12.3842	18.5213
	617	0	0.706				617	17.1684	15.2508	12.4491	18.6302
	618	0	0.765				618	16.8764	15.173	12.5007	18.6357
	619	0	0.882				619	16.8222	15.1792	12.4231	18.908
	620	0	0.882				620	16.732	15.3547	12.3929	19.1148
	621	0	0.882				621	17.1744	15.3028	12.4211	19.1672
	622	0	0.882				622	17.1083	15.4802	12.6006	18.9575
	623	0	0.882				623	16.6045	15.391	12.4609	18.5054
	624	0	0.882				624	16.6634	15.5205	12.4647	18.3299
	625	0.235	0.765				625	16.4798	15.3601	12.4276	18.8473
	626	0	0.412				626	16.3862	15.507	12.2635	19.0745
	627	0	0.765				627	16.4559	15.6033	12.3298	18.882
	628	0	0.824				628	16.3893	15.9238	12.291	18.7238
	629	0	0.647				629	16.359	15.8175	12.3682	18.7327
	630	0	0.882				630	16.265	15.7384	12.2211	18.8026
	631	0	0.765				631	16.2449	15.5768	12.2413	19.0984
	632	0	0.706				632	16.2345	15.76	12.3848	19.2144
	633	0	0.353				633	16.3573	15.758	12.2767	19.139
	634	0	0.765				634	16.428	15.6947	12.3469	19.0567
	635	0	0				635	16.4311	15.8298	12.3605	18.7547
	636	0	0.706				636	16.5958	15.617	12.3297	18.8344
	637	0	0.765				637	16.4849	15.4717	12.319	18.9699
	638	0	0.882				638	16.4459	15.6136	12.3192	19.1397
	639	0	0.706				639	16.4603	15.6684	12.4063	19.3486
	640	0	0.765				640	16.2396	15.5836	12.341	19.1961
	641	0	0.824				641	16.3906	15.4504	12.3194	18.9157
	642	0	0.824				642	16.2734	15.3378	12.2585	19.1226
	643	0	0.824				643	16.1821	15.4594	12.3747	19.616
	644	0	0.824				644	16.1024	15.343	12.3822	19.2198
	645	0	0.882				645	16.1271	15.4236	12.3556	19.1643
	646	0	0.882				646	16.0806	15.6638	12.3425	19.1525
	647	0	0.235				647	15.8582	15.6862	12.389	19.2465
	648	0	0				648	15.9161	15.6551	12.4836	18.9634
	649	0	0.824				649	16.2834	15.3694	12.3273	18.8837
	650	0	0.824				650	16.3684	15.438	12.4497	18.8351
	651	0	0.882				651	16.59	15.5246	12.539	19.0792
	652	0	0.882				652	16.8852	15.5093	12.4656	18.9042
	653	0.294	0.882				653	16.8004	15.2315	12.6319	18.4336
	654	0.235	0.882				654	16.5911	15.0962	12.613	18.6116
	655	0.235	0.882				655	16.629	15.0579	12.6246	18.7844
	656	0	0.706				656	16.6478	15.0747	12.7409	18.8598
	657	0	0.882				657	16.426	15.1431	12.5936	18.8026
	658	0	0.412				658	16.2259	15.3686	12.8448	18.6473
	659	0	0.824				659	16.2772	15.1614	12.8174	18.5476
	660	0	0.824				660	16.6636	14.852	12.8262	18.3279
	661	0	0.824				661	16.468	14.7613	12.8227	18.4493
	662	0	0.706				662	16.9397	14.7278	12.6915	18.4818
	663	0	0.765				663	16.9303	14.8908	12.4912	18.2038
	664	0	0.824				664	17.2027	14.7599	12.5846	18.348
	665	0.235	0.882				665	17.186	14.6923	12.6637	18.1977
	666	0	0.824				666	17.179	14.795	12.5493	18.2557
	667	0.294	0.882				667	16.9252	14.851	12.6288	18.2622
	668	0	0.882				668	17.0221	14.6701	12.4642	18.4047
	669	0	0.882				669	17.0964	14.7797	12.5897	18.4928
	670	0	0.882				670	16.9137	14.5623	12.6332	18.1608
	671	0	0				671	16.9687	14.9876	12.5918	17.9836
	672	0	0.235				672	16.9734	14.5063	12.6119	17.9142
	673	0	0				673	17.0452	14.7521	12.5237	18.1772
	674	0	0				674	17.1453	14.6588	12.5244	17.9955
	675	0	0.824				675	16.9407	14.3814	12.533	17.7019
	676	0	0.882				676	16.8145	14.5681	12.5937	17.7554
	677	0.235	0.882				677	16.5201	14.7452	12.4117	17.5744
	678	0.235	0.353				678	16.7861	14.5881	12.5589	17.387
	679	0.235	0.824				679	16.4564	14.6144	12.5308	17.5588
	680	0	0.824				680	16.5932	14.7505	12.4843	17.3555
	681	0	0.353				681	16.5516	14.823	12.5693	17.3679
	682	0.235	0.882				682	16.4328	14.6119	12.7156	17.3428
	683	0	0.824				683	16.6505	14.5193	12.7268	17.1841
	684	0	0.824				684	16.6483	14.5192	12.5572	17.0096
	685	0	0.824				685	16.7095	14.5451	12.3752	16.9471
	686	0	0.765				686	16.7541	14.258	12.3394	17.1205
	687	0	0.765				687	16.5216	14.3003	12.3844	17.076
	688	0.235	0.824				688	16.7319	14.3336	12.5118	17.161
	689	0	0.882				689	16.5364	14.1338	12.4204	17.0778
	690	0.235	0.824				690	16.6471	13.8607	12.2646	17.3109
	691	0	0.882				691	16.5061	14.0773	12.2047	17.3479
	692	0.235	0.824				692	16.4223	13.7728	12.3339	17.3895
	693	0	0.235				693	16.4939	13.7545	12.1331	17.4974
	694	0.235	0				694	16.6414	13.7164	12.2796	17.3521
	695	0.235	0.882				695	16.6209	13.4901	12.3021	17.1676
	696	0	0				696	16.6776	13.583	12.3518	17.2191
	697	0.235	0.824				697	16.4259	13.5887	12.3444	17.4973
	698	0.235	0.824				698	16.7647	13.5916	12.43	17.4197
	699	0	0				699	16.6725	13.8362	12.4531	17.4636
	700	0	0				700	16.7899	13.7171	12.3578	17.6766
	701	0	0				701	16.6098	13.6854	12.2578	17.7897
	702	0.235	0				702	16.5171	13.6197	12.3053	17.8667
	703	0.235	0.235				703	16.4271	13.8573	12.364	17.6534
	704	0	0.235				704	16.5673	13.8394	12.2757	17.6614
	705	0.235	0.706				705	16.5578	13.6939	12.4414	17.9492
	706	0	0.353				706	16.4	13.4719	12.3429	17.7328
	707	0	0.824				707	16.5563	13.6041	12.5289	17.7727
	708	0	0.824				708	16.8823	13.6509	12.3697	17.8449
	709	0	0.824				709	16.7707	13.915	12.4116	17.953
	710	0	0.706				710	16.6858	13.5137	12.4211	18.3984
	711	0	0.765				711	16.8734	13.3994	12.3643	17.9507
	712	0	0				712	16.5676	13.4503	12.2102	18.0943
	713	0.294	0				713	16.5903	13.5811	12.25	18.2427
	714	0.235	0.706				714	16.5577	13.307	12.2901	18.2204
	715	0	0				715	16.6682	13.2524	12.3101	18.0935
	716	0	0				716	16.6688	13.3796	12.1185	17.9351
	717	0.294	0				717	16.639	13.2444	12.2448	17.5854
	718	0	0.706				718	16.6102	13.2659	12.3239	17.5387
	719	0	0.706				719	16.414	13.3617	12.296	17.3855
	720	0	0.706				720	16.5691	13.2539	12.4531	17.3174
	721	0	0.412				721	16.558	13.2176	12.2793	17.3974
	722	0	0.765				722	16.6603	13.2322	12.3331	17.5206
	723	0	0.706				723	16.7408	12.8428	12.5011	17.3472
	724	0	0.235				724	16.7114	13.0641	12.5422	17.3174
	725	0	0.235				725	17.0081	13.2088	12.5642	17.5463
	726	0	0.235				726	16.6136	13.3798	12.4373	17.8882
	727	0	0				727	16.7707	13.3779	12.4445	17.583
	728	0	0.824				728	16.6112	13.1872	12.3502	17.73
	729	0	0				729	16.5898	13.1458	12.3531	17.7326
	730	0	0.765				730	16.6913	13.2371	12.6821	18.0288
	731	0	0.765				731	16.5155	13.2755	12.6635	17.8267
	732	0	0.706				732	16.7286	13.3088	12.7005	18.1716
	733	0.294	0.353				733	16.5834	13.1435	12.7164	18.298
	734	0	0.353				734	16.8296	13.1287	12.7897	18.382
	735	0	0.882				735	16.8836	12.9352	12.8222	18.3622
	736	0	0.353				736	16.9708	13.0337	12.7946	18.4665
	737	0	0.824				737	16.8533	12.9972	12.8076	18.522
	738	0	0.824				738	16.7366	13.4033	12.75	18.5335
	739	0	0.353				739	16.5691	13.3216	12.8054	18.4993
	740	0	0.353				740	16.3999	13.5959	12.6076	18.3998
	741	0.235	0.824				741	16.427	13.8364	12.7388	18.3473
	742	0	0.824				742	16.0915	13.8145	12.7742	18.444
	743	0.235	0.824				743	16.192	13.8127	12.8224	18.3348
	744	0.235	0.824				744	16.0573	13.7391	12.844	18.4355
	745	0	0				745	16.3055	13.9456	12.6229	18.5105
	746	0	0.353				746	16.3994	13.844	12.8395	18.2017
	747	0	0.765				747	16.0825	13.6586	12.7745	18.2838
	748	0	0.706				748	16.2268	13.7317	12.7782	18.0328
	749	0.235	0.765				749	16.3074	13.6952	12.9475	18.1836
	750	0	0.765				750	16.0143	13.715	12.7467	17.8311
	751	0.235	0.824				751	16.1618	13.7794	12.6805	17.9991
	752	0.235	0.824				752	16.3398	13.8913	12.9007	17.9544
	753	0.235	0.706				753	16.388	13.909	12.9677	17.6257
	754	0	0.765				754	16.6356	13.9003	12.8904	17.7586
	755	0.294	0.353				755	16.5289	13.9318	12.7943	17.6801
	756	0.235	0.235				756	16.5242	14.1171	12.8847	17.8576
	757	0.235	0.353				757	16.4848	14.1624	12.8815	18.0069
	758	0.294	0.353				758	16.612	14.2952	12.9174	18.0741
	759	0.235	0.706				759	16.6316	14.4084	12.9734	17.9931
	760	0	0.824				760	16.6955	14.2503	12.858	17.9841
	761	0.235	0.765				761	16.6838	14.1239	12.8629	18.307
	762	0.235	0				762	16.7285	13.9818	12.9369	18.1085
	763	0	0.706				763	16.6965	14.0862	13.1026	18.3725
	764	0	0				764	16.8227	13.9099	13.1858	18.2802
	765	0.235	0.824				765	16.5806	14.2014	13.1272	18.6018
	766	0	0.353				766	16.5328	13.9984	12.9875	18.7437
	767	0.235	0				767	16.6416	14.2273	12.8818	18.6604
	768	0	0.706				768	16.5058	14.0901	12.8764	18.5638
	769	0.235	0.765				769	16.325	14.3365	12.8782	18.5516
	770	0.235	0.765				770	16.2433	14.4134	12.862	18.602
	771	0.235	0				771	16.2851	14.3163	12.8961	18.4438
	772	0.235	0				772	16.3082	14.3901	12.9127	18.3862
	773	0	0.765				773	16.4773	14.1804	12.9653	18.7646
	774	0	0.765				774	16.5395	14.1232	12.9514	18.7307
	775	0	0				775	16.5232	14.439	12.781	19.1478
	776	0	0				776	16.7109	14.2927	12.7344	18.9571
	777	0	0				777	16.5042	14.3175	12.8288	18.8426
	778	0	0				778	16.438	14.4587	12.8244	18.8939
	779	0	0				779	16.4028	14.5277	12.7682	18.6249
	780	0	0.765				780	16.4779	14.3199	12.7097	19.0087
	781	0.235	0.353				781	16.4049	14.2951	12.4867	19.1564
	782	0.235	0.353				782	16.5149	14.1951	12.5579	19.2691
	783	0.235	0.824				783	16.2926	14.0244	12.4897	19.5853
	784	0	0.765				784	16.1716	13.9938	12.3691	19.2493
	785	0.235	0				785	16.3943	14.18	12.5141	19.2422
	786	0.235	0.353				786	16.31	14.0925	12.6155	18.9993
	787	0.235	0.235				787	16.412	14.2014	12.5756	19.1882
	788	0.235	0.765				788	16.4326	14.2498	12.5322	18.9806
	789	0	0.765				789	16.365	14.195	12.5822	19.2037
	790	0	0.706				790	16.1597	14.3808	12.5471	19.2614
	791	0.294	0.824				791	16.133	14.2189	12.4456	19.3585
	792	0.294	0.824				792	16.4049	14.2597	12.5826	19.3304
	793	0.235	0.824				793	16.5608	14.3079	12.5286	19.3593
	794	0.235	0.706				794	16.5449	14.4788	12.6371	19.2349
	795	0	0.235				795	16.4082	14.6063	12.5435	19.3827
	796	0	0.765				796	16.6657	14.4006	12.3953	19.2761
	797	0	0				797	16.2159	14.3508	12.4493	19.2188
	798	0	0				798	16.1959	14.7492	12.3459	19.1725
	799	0	0.824				799	16.1814	14.843	12.4347	18.9697
	800	0	0.824				800	16.3258	15.0806	12.4003	19.1657
	801	0.235	0.824				801	16.1995	15.2132	12.4477	19.115
	802	0.235	0.706				802	16.5154	14.8554	12.4311	19.2587
	803	0.235	0.824				803	16.2949	15.1178	12.4902	19.337
	804	0.235	0.706				804	16.3998	14.9475	12.5524	19.397
	805	0	0				805	16.6112	15.0243	12.8423	19.2459
	806	0	0.235				806	16.8664	14.9822	12.6304	19.5198
	807	0.235	0.824				807	16.6958	15.2078	12.4889	19.5714
	808	0	0.235				808	16.6554	15.1354	12.5837	19.4495
	809	0	0.235				809	16.7068	15.2917	12.6608	19.4292
	810	0.294	0.706				810	16.6424	15.2684	12.5955	19.1195
	811	0.235	0.353				811	16.4733	15.2082	12.554	19.2386
	812	0.235	0.235				812	16.296	15.3261	12.4901	19.3956
	813	0.235	0.353				813	16.5644	15.4171	12.542	19.5133
	814	0	0.824				814	16.6549	15.3668	12.4847	19.8847
	815	0.235	0.353				815	17.1625	15.2347	12.3704	19.7465
	816	0	0.765				816	16.8921	15.02	12.285	19.7835
	817	0	0.235				817	16.7311	15.0666	12.4441	19.6989
	818	0	0.824				818	16.6299	15.1705	12.4803	19.6482
	819	0	0.588				819	16.6904	14.9346	12.382	19.7721
	820	0.235	0.353				820	16.7013	14.9592	12.3192	19.6924
	821	0	0.235				821	16.5227	15.3505	12.5528	20.0523
	822	0.235	0.824				822	16.8078	15.3084	12.5231	20.1856
	823	0	0.706				823	16.498	15.1788	12.5383	20.3029
	824	0.235	0.824				824	16.6673	15.6145	12.6296	20.2114
	825	0	0.824				825	16.611	15.6034	12.5098	20.3529
	826	0	0.765				826	16.3395	16.0264	12.4562	20.3023
	827	0	0.765				827	16.4041	16.0769	12.5361	20.0919
	828	0	0.353				828	16.3818	15.8831	12.4749	20.2407
	829	0	0.824				829	16.4469	16.0177	12.4526	20.3107
	830	0	0.765				830	16.214	15.9227	12.4888	20.2477
	831	0	0.706				831	16.4159	15.8879	12.566	20.2799
	832	0	0.647				832	16.572	15.9967	12.5361	20.4863
	833	0.235	0.529				833	16.7346	15.8671	12.3767	20.2522
	834	0	0.235				834	16.7194	15.8663	12.4357	20.2954
	835	0	0.412				835	16.5731	15.7118	12.4349	20.3551
	836	0	0				836	16.7008	15.8853	12.4514	20.2357
	837	0	0				837	16.9703	15.6568	12.4865	20.2307
	838	0	0.235				838	17.0788	15.7998	12.4186	20.2294
	839	0	0.765				839	16.9635	15.8093	12.534	20.1959
	840	0	0.765				840	16.8358	15.8424	12.5799	19.9838
	841	0	0.412				841	16.6554	15.821	12.4275	19.9789
	842	0	0.412				842	16.7044	16.1349	12.6175	19.8411
	843	0	0.412				843	16.6318	16.1442	12.4923	19.5812
	844	0	0.765				844	16.7575	16.1556	12.381	19.6287
	845	0	0.529				845	16.6708	16.2589	12.4576	19.8472
	846	0	0.353				846	16.613	16.2276	12.4919	19.7261
	847	0	0.353				847	16.6521	16.2392	12.6172	19.5227
	848	0	0.353				848	16.635	16.21	12.6369	19.7108
	849	0.235	0.353				849	16.6316	16.5858	12.6155	19.4973
	850	0.235	0.353				850	16.8142	16.4471	12.7821	19.7619
	851	0.235	0.353				851	17.0078	16.5975	12.8204	19.7183
	852	0	0.353				852	16.9643	16.2821	12.852	19.548
	853	0	0.235				853	17.0033	16.2865	12.6551	19.8896
	854	0	0.706				854	16.8578	16.3276	12.5708	19.7403
	855	0.235	0.353				855	16.9921	16.2163	12.3672	19.6019
	856	0	0.235				856	17.0804	16.269	12.5328	19.8543
	857	0.235	0.765				857	16.9904	16.207	12.551	19.993
	858	0.235	0.765				858	16.7134	16.317	12.7376	19.9378
	859	0	0.235				859	16.6622	16.1978	12.6174	19.9103
	860	0.235	0.412				860	16.5372	15.9175	12.5528	19.7729
	861	0	0.412				861	16.059	15.7999	12.6489	20.0992
	862	0.235	0.235				862	16.1892	15.9224	12.7612	20.0955
	863	0	0.235				863	16.134	16.1031	12.8659	19.9683
	864	0	0.824				864	15.9839	15.7841	12.8196	19.542
	865	0.235	0.353				865	16.1151	16.0076	12.8089	19.8143
	866	0	0				866	16.0826	15.8749	12.7724	19.4379
	867	0	0.412				867	15.9627	15.5696	12.9625	19.1739
	868	0	0.824				868	15.8758	15.7287	12.9588	19.4513
	869	0	0.824				869	15.8946	15.7532	12.9963	19.3423
	870	0.235	0.412				870	15.715	16.0367	12.8619	19.3237
	871	0	0				871	15.8969	15.939	12.7823	19.4218
	872	0.235	0.765				872	15.8243	16.0807	12.957	19.4625
	873	0	0				873	15.6596	15.865	13.1106	19.509
	874	0.235	0.706				874	15.5289	15.7181	13.0548	19.3272
	875	0	0.706				875	15.5471	15.4162	12.9217	19.1768
	876	0	0.471				876	15.4594	15.7383	12.9571	19.2407
	877	0.235	0.824				877	15.6141	15.4561	12.983	19.1058
	878	0.235	0.353				878	15.6269	15.5597	13.1236	19.1305
	879	0.235	0.353				879	15.8534	15.693	13.046	19.2946
	880	0	0.235				880	15.4842	15.7605	12.8505	19.1935
	881	0	0.824				881	15.4412	15.4796	12.8101	18.8833
	882	0	0.765				882	15.6562	15.8397	12.7778	18.7365
	883	0	0.706				883	15.6233	15.752	12.9564	18.7034
	884	0	0.235				884	15.5928	15.7395	12.8202	18.5753
	885	0.235	0.235				885	15.8507	16.0117	12.8058	19.0362
	886	0	0.235				886	15.5313	16.0099	12.9453	19.1507
	887	0	0				887	15.8369	15.8313	12.9068	19.1164
	888	0	0.235				888	15.5689	15.8129	12.9074	18.9411
	889	0.235	0.235				889	15.6255	15.7999	13.1192	18.7556
	890	0.235	0.882				890	15.3953	15.8264	12.9641	18.8914
	891	0.235	0.882				891	15.3766	15.7079	13.067	18.963
	892	0.235	0.765				892	15.5126	15.8415	12.9991	18.9449
	893	0.235	0.882				893	15.542	15.5273	13.0019	18.8454
	894	0	0.765				894	15.4324	15.4131	13.0387	19.1412
	895	0	0.824				895	15.4148	15.3136	12.8754	19.0751
	896	0.235	0.882				896	15.7	15.4293	12.9416	18.8731
	897	0.235	0				897	15.6248	15.479	12.8302	18.8136
	898	0.235	0.647				898	15.6722	15.4889	12.907	19.0847
	899	0.235	0.412				899	15.6106	15.5181	12.9107	19.2167
	900	0.235	0.235				900	15.5563	15.6264	12.9423	18.9822
	901	0.235	0.235				901	15.7334	15.6852	12.9353	18.9518
	902	0.235	0.882				902	15.3625	15.944	13.0793	18.6718
	903	0.235	0.294				903	15.4838	15.8863	13.0105	18.8876
	904	0.235	0.882				904	15.543	15.7888	13.0756	18.7554
	905	0	0				905	15.5496	15.7628	13.1868	18.8443
	906	0	0.765				906	15.5782	15.8404	13.0847	18.6898
	907	0	0.882				907	15.7849	15.7978	12.9488	18.5046
	908	0	0.294				908	15.7535	15.6103	13.0271	18.488
	909	0	0.882				909	15.7891	15.5984	12.9903	18.2475
	910	0	0.765				910	15.946	15.5515	12.945	18.5539
	911	0	0.235				911	15.8664	15.5218	12.9687	18.6548
	912	0	0.294				912	15.6924	15.6939	13.0979	18.8388
	913	0.235	0.235				913	15.7952	15.4103	13.2875	18.4594
	914	0.235	0.412				914	15.464	15.8045	13.1804	18.4117
	915	0.235	0.412				915	15.4476	15.366	13.286	18.3616
	916	0.235	0.235				916	15.3962	15.4329	13.3736	18.2431
	917	0	0.882				917	15.5377	15.2719	13.0398	17.9473
	918	0	0.353				918	15.6062	15.4037	13.0824	18.1514
	919	0.235	0.824				919	15.6727	15.3861	13.246	17.8997
	920	0.235	0.765				920	15.7292	15.406	12.9821	17.6202
	921	0.235	0.882				921	15.675	15.3892	13.0021	17.7836
	922	0	0.824				922	15.667	15.3725	13.1177	17.8836
	923	0	0.882				923	15.6383	15.4714	13.0205	17.812
	924	0	0.824				924	15.5819	15.8155	12.8765	17.6927
	925	0.235	0				925	15.4059	15.6736	13.0324	17.7097
	926	0.235	0.765				926	15.5179	15.6608	13.1225	17.3095
	927	0.235	0.882				927	15.2453	15.4853	13.0459	17.2828
	928	0.235	0.882				928	15.2866	15.5273	12.8621	17.1067
	929	0.235	0.294				929	15.2112	15.4452	13.0849	16.9471
	930	0.235	0.824				930	15.4353	15.7772	13.0529	16.8259
	931	0.235	0.824				931	15.4532	15.779	13.179	16.7629
	932	0.235	0.824				932	15.3685	16.1404	13.2162	16.9284
	933	0.235	0.412				933	15.2781	16.0281	13.2884	16.9762
	934	0	0.882				934	15.3494	16.1968	13.3242	16.7988
	935	0.235	0.706				935	15.4535	16.0693	13.1902	16.4807
	936	0.235	0.824				936	15.7484	16.0268	13.0267	16.317
	937	0.235	0.882				937	15.7071	16.2345	12.9555	16.3923
	938	0.235	0.882				938	15.533	15.9631	13.2311	16.3741
	939	0.235	0.412				939	15.4167	16.0122	13.1178	16.4008
	940	0.235	0.412				940	15.3503	16.0262	13.0015	16.568
	941	0.235	0.882				941	15.168	15.9504	13.2838	16.8353
	942	0.235	0.882				942	15.2624	15.9685	13.2059	17.0259
	943	0	0.824				943	15.3253	16.1808	13.0561	17.2518
	944	0	0.235				944	15.2383	15.9823	12.7471	17.2113
	945	0	0.412				945	15.3067	15.8581	13.3935	17.2113
	946	0	0.412				946	15.4205	15.542	13.1192	17.269
	947	0	0.235				947	15.3117	15.6555	13.1311	17.2541
	948	0	0.235				948	15.5987	15.6114	12.8753	16.9798
	949	0	0.882				949	15.6536	15.6056	12.9631	16.5149
	950	0	0.412				950	15.563	15.5869	12.6938	16.5438
	951	0	0.824				951	15.5884	15.4847	12.5842	16.6126
	952	0	0.882				952	15.6676	15.2671	12.6557	16.579
	953	0	0.882				953	15.9268	15.3661	12.4689	16.631
	954	0	0.882				954	16.016	15.3261	12.4374	16.5035
	955	0	0.824				955	16.2724	15.3057	12.6819	16.4553
	956	0	0.824				956	16.0108	15.3778	12.7078	16.4739
	957	0.235	0.412				957	16.1668	15.4427	12.5863	16.6448
	958	0	0.882				958	16.1726	15.5376	12.6783	16.4154
	959	0.235	0.824				959	15.9569	15.4758	12.7431	16.5272
	960	0.235	0.765				960	15.7242	15.8786	12.6693	16.6089
	961	0.235	0.412				961	15.8317	15.7571	12.6989	16.3474
	962	0.235	0.824				962	15.8464	15.9224	12.674	16.382
	963	0.235	0				963	15.919	15.9749	12.5507	16.3692
	964	0.235	0.824				964	15.8952	15.8214	12.4582	16.3655
	965	0.235	0.824				965	15.7055	15.8272	12.5964	16.6301
	966	0.235	0.706				966	15.9789	15.7791	12.7206	16.4207
	967	0.294	0.765				967	15.8624	15.8003	12.5441	16.5818
	968	0.235	0.824				968	16.0246	15.862	12.4649	16.7183
	969	0	0.235				969	16.104	16.3357	12.6267	16.6087
	970	0.235	0.235				970	15.9606	16.2999	12.5579	16.5304
	971	0	0.882				971	15.9165	16.5119	12.722	16.8371
	972	0	0.294				972	16.0435	16.5987	12.7373	16.8198
	973	0.235	0.353				973	15.9632	16.4097	12.6765	16.6949
	974	0.235	0.353				974	16.1587	16.4061	12.818	16.8015
	975	0	0.765				975	16.1209	16.5564	12.6324	16.7846
	976	0	0.824				976	16.197	16.629	12.7992	17.0394
	977	0	0.824				977	16.3758	17.0367	12.4913	16.9934
	978	0	0.824				978	16.3703	16.9453	12.4441	16.9624
	979	0	0.706				979	16.359	16.6708	12.4524	17.4226
	980	0	0.235				980	16.3471	16.6717	12.3301	17.5037
	981	0	0.824				981	16.2584	16.8026	12.317	17.3506
	982	0	0.824				982	16.1866	16.753	12.3842	17.1542
	983	0	0.412				983	16.191	16.7521	12.4107	17.568
	984	0.235	0.824				984	16.0496	16.5745	12.4353	17.7683
	985	0.294	0.706				985	16.2162	17.0777	12.3186	18.0408
	986	0.235	0.235				986	16.1617	16.6607	12.3493	17.8013
	987	0	0.235				987	16.0428	16.672	12.3962	17.8799
	988	0.235	0.824				988	16.2771	16.5283	12.3777	17.7888
	989	0.235	0.235				989	15.9994	16.5858	12.4375	17.4527
	990	0	0				990	16.1813	16.4117	12.3724	17.5779
	991	0.235	0				991	16.2753	16.4117	12.528	18.0289
	992	0	0.353				992	16.3911	16.5711	12.3941	17.8613
	993	0	0				993	16.431	16.3003	12.409	17.7675
	994	0	0.824				994	16.2055	16.3417	12.5731	17.9345
	995	0	0.824				995	16.2094	16.2596	12.2377	17.8054
	996	0.235	0.824				996	16.3046	16.2596	12.3697	17.7919
	997	0	0.824				997	16.0574	16.2738	12.3755	17.8713
	998	0	0.647				998	16.2557	16.2722	12.2542	17.8535
	999	0	0.353				999	16.3283	16.2946	12.2996	17.9331
	1000	0	0.235				1000	16.0937	16.4025	12.4503	17.8034
	1001	0	0				1001	16.5227	16.2988	12.3215	17.8417
	1002	0	0.294				1002	16.5606	16.1781	12.2928	17.6926
	1003	0	0.235				1003	16.2405	15.9122	12.3412	17.7479
	1004	0	0				1004	16.2556	15.8239	12.3818	17.9788
	1005	0	0				1005	16.0372	15.5444	12.3011	17.8263
	1006	0	0.882				1006	16.2788	15.6893	12.1889	18.0359
	1007	0	0.882				1007	16.2085	15.6053	12.1304	17.8538
	1008	0	0.706				1008	16.2931	15.5958	11.9703	18.1095
	1009	0	0.882				1009	16.3108	15.7441	12.1304	18.1887
	1010	0	0.882				1010	16.4287	15.5611	12.3444	18.3531
	1011	0.235	0				1011	16.4518	15.3965	12.3168	18.1111
	1012	0.235	0.882				1012	16.3707	15.0906	12.3257	17.9194
	1013	0.235	0.882				1013	16.1427	15.1947	12.2738	18.118
	1014	0.235	0.882				1014	16.0946	15.088	12.4131	18.1055
	1015	0	0.824				1015	15.9449	15.5192	12.3981	18.1085
	1016	0.235	0.824				1016	16.0906	15.2746	12.3445	17.9952
	1017	0	0.882				1017	15.8546	15.2828	12.4122	18.2138
	1018	0.235	0.353				1018	15.6864	15.4746	12.4925	18.1699
	1019	0	0.353				1019	15.8702	15.5578	12.2753	17.6093
	1020	0	0				1020	15.6829	15.4152	12.353	17.5604
	1021	0	0.235				1021	15.6703	15.2394	12.4574	17.4911
	1022	0	0				1022	15.7075	15.3107	12.5569	17.5385
	1023	0.235	0.294				1023	15.735	15.3442	12.5722	17.5143
	1024	0	0.824				1024	15.5087	15.6152	12.2563	17.2439
	1025	0	0.882				1025	15.8159	15.9259	12.4797	17.5843
	1026	0.235	0				1026	15.6072	15.9799	12.533	17.6793
	1027	0	0.706				1027	15.6042	16.1982	12.5056	17.7529
	1028	0.235	0.294				1028	15.4784	16.1648	12.5878	17.8238
	1029	0	0.706				1029	15.6442	16.2529	12.4179	17.7028
	1030	0	0.294				1030	15.8063	16.125	12.6645	17.3876
	1031	0.235	0.294				1031	15.9329	16.1485	12.5486	17.3772
	1032	0	0.294				1032	15.7484	16.0896	12.4418	17.4263
	1033	0	0.765				1033	15.8391	15.926	12.422	17.2979
	1034	0.235	0.765				1034	15.6906	15.9287	12.2882	17.3179
	1035	0	0				1035	15.7538	15.6888	12.2821	17.1715
	1036	0.235	0.647				1036	15.9927	15.7565	12.3988	17.3719
	1037	0.235	0.235				1037	16.0357	15.7028	12.4001	17.2867
	1038	0.235	0.706				1038	16.1586	15.7899	12.2933	17.4343
	1039	0.235	0				1039	16.1608	15.4824	12.3086	17.5341
	1040	0.235	0.882				1040	15.9481	15.2694	12.3058	17.4986
	1041	0	0.882				1041	16.0079	15.6036	12.2709	17.4454
	1042	0	0.824				1042	15.9492	15.5946	12.3124	17.3444
	1043	0.235	0.765				1043	15.8857	15.6622	12.4287	17.3203
	1044	0.235	0.824				1044	15.7038	15.4666	12.5053	17.4758
	1045	0	0.765				1045	15.6259	15.5015	12.3816	17.3963
	1046	0	0.765				1046	15.892	15.8931	12.3486	17.0372
	1047	0	0.882				1047	15.7188	16.0478	12.289	17.2914
	1048	0	0.765				1048	15.6219	16.205	12.3715	17.1295
	1049	0	0.882				1049	15.7422	16.0797	12.354	17.0727
	1050	0	0.706				1050	15.6328	15.9593	12.2272	17.3277
	1051	0	0.706				1051	15.747	15.957	12.1098	17.0594
	1052	0	0.588				1052	15.4275	15.8081	12.1371	17.1067
	1053	0	0				1053	15.4283	15.6713	12.2035	17.1058
	1054	0	0				1054	15.6423	15.6819	12.1711	16.9345
	1055	0	0				1055	15.7148	15.9652	12.422	17.139
	1056	0	0				1056	15.5256	16.2146	12.4201	17.1435
	1057	0	0.647				1057	15.4095	16.2097	12.3218	17.3664
	1058	0	0				1058	15.829	16.1995	12.1884	17.6459
	1059	0.235	0				1059	15.9247	16.155	12.2023	17.5201
	1060	0.235	0.765				1060	15.8373	16.0017	12.1971	17.2454
	1061	0	0.647				1061	15.6357	16.2921	12.1719	17.0748
	1062	0	0.647				1062	15.843	16.2276	11.9204	17.156
	1063	0	0.529				1063	15.7827	16.0585	12.1685	17.3691
	1064	0	0.706				1064	15.6009	16.0852	12.1254	17.1654
	1065	0.235	0.765				1065	15.4905	16.1202	12.0998	17.2483
	1066	0	0.706				1066	15.6462	16.1534	12.2181	17.3103
	1067	0	0.647				1067	15.3362	16.1957	12.1238	17.0922
	1068	0.235	0				1068	15.6296	16.387	12.3086	16.954
	1069	0.294	0				1069	15.6491	16.7624	12.1557	16.7804
	1070	0	0.588				1070	15.9287	16.6797	12.1559	16.9121
	1071	0.235	0.765				1071	15.9021	16.7931	12.1039	16.9013
	1072	0	0.706				1072	15.8537	16.883	12.3144	16.9386
	1073	0.235	0.647				1073	16.0103	17.1365	12.2153	17.1191
	1074	0	0.588				1074	16.0942	17.3717	12.0721	17.0439
	1075	0	0.235				1075	15.8022	17.0713	11.973	16.9365
	1076	0	0.529				1076	16.0368	16.9859	11.9047	16.8257
	1077	0.235	0				1077	16.1449	16.8721	11.6567	16.7556
	1078	0	0.588				1078	16.1075	17.1328	11.9526	16.6756
	1079	0	0.588				1079	15.8903	17.2109	11.8303	16.8364
	1080	0	0.588				1080	15.7874	17.1979	12.0344	17.0274
	1081	0	0.588				1081	16.1142	17.1815	12.0051	17.0875
	1082	0	0.294				1082	15.9831	16.9846	11.9554	17.2352
	1083	0	0.294				1083	16.3057	17.0705	12.282	17.0124
	1084	0	0.647				1084	16.0564	17.025	12.0311	16.864
	1085	0	0				1085	16.215	17.0011	12.0986	17.1395
	1086	0	0				1086	16.2146	16.9729	12.1551	17.0377
	1087	0	0				1087	16.1616	16.957	12.1762	17.0508
	1088	0.235	0.235				1088	16.2558	16.8114	12.0802	17.2797
	1089	0.235	0				1089	16.3127	16.8062	12.1454	17.3512
	1090	0	0				1090	16.1717	16.7713	12.1673	17.3626
	1091	0	0				1091	16.2977	17.0489	12.0401	17.4352
	1092	0	0				1092	16.421	17.146	12.1147	17.6066
	1093	0	0				1093	16.1025	17.4003	12.2968	17.3434
	1094	0	0				1094	16.0923	17.1824	12.3597	17.3022
	1095	0.235	0.235				1095	16.226	17.0355	12.3185	17.1739
	1096	0	0.706				1096	16.1927	17.2876	12.1906	17.3659
	1097	0	0.647				1097	16.2663	17.1214	12.3215	17.3022
	1098	0.235	0				1098	16.3447	17.1517	12.3203	17.0578
	1099	0.235	0				1099	16.2424	17.1469	12.3155	16.8066
	1100	0	0.235				1100	16.1523	17.0543	12.385	17.0397
	1101	0	0				1101	16.1883	16.9434	12.535	17.069
	1102	0.235	0.647				1102	16.2565	16.7068	12.2169	17.199
	1103	0	0.706				1103	16.4203	16.6972	12.1495	17.4447
	1104	0	0				1104	16.5906	16.6299	12.1982	17.4275
	1105	0	0.706				1105	16.5231	16.83	12.3209	17.4118
	1106	0	0.706				1106	16.4061	16.7078	12.1168	17.316
	1107	0	0.706				1107	16.5985	16.5337	12.1803	17.3382
	1108	0	0.529				1108	16.6145	16.5645	12.2514	17.348
	1109	0	0				1109	16.5694	16.5615	12.3424	17.5099
	1110	0	0				1110	16.4185	16.634	12.3503	17.5354
	1111	0	0.706				1111	16.4551	16.6924	12.3911	17.5548
	1112	0	0				1112	16.4232	16.8797	12.2505	17.2406
	1113	0	0				1113	16.6204	17.0129	12.2605	17.1127
	1114	0	0.647				1114	16.5738	16.8661	12.2092	16.9671
	1115	0	0				1115	16.6835	17.1151	12.4196	17.2042
	1116	0	0				1116	16.577	16.817	12.4389	17.1997
	1117	0	0.294				1117	16.6082	17.0201	12.3192	17.2673
	1118	0	0				1118	16.5341	16.6736	12.4669	17.2429
	1119	0	0				1119	16.421	16.2412	12.3886	17.304
	1120	0.235	0				1120	16.3657	16.1916	12.4771	17.2809
	1121	0.294	0.588				1121	16.3774	16.1279	12.2899	17.118
	1122	0.235	0.588				1122	16.3284	16.1843	12.1422	17.1168
	1123	0.235	0.588				1123	16.5891	16.2082	12.0583	17.1976
	1124	0	0.588				1124	16.6329	16.3183	12.0914	17.3156
	1125	0	0.588				1125	16.4852	16.2585	12.0329	17.5244
	1126	0.353	0.588				1126	16.4327	16.2972	12.142	17.6412
	1127	0	0				1127	16.5632	16.0659	12.1299	17.5287
	1128	0.294	0				1128	16.6745	16.0208	11.9543	17.5715
	1129	0	0.588				1129	16.4406	15.9586	12.1045	17.3436
	1130	0.235	0.471				1130	16.3695	16.2155	12.158	17.5795
	1131	0.294	0.588				1131	16.3827	16.4233	12.3094	17.661
	1132	0	0.471				1132	16.4636	16.1119	12.3238	17.5274
	1133	0	0.471				1133	16.3327	16.1808	12.187	17.5075
	1134	0.294	0				1134	16.3384	16.0747	12.033	17.665
	1135	0.294	0.471				1135	16.3591	16.122	12.1171	17.4846
	1136	0.235	0.412				1136	16.3639	16.0816	12.0518	17.6576
	1137	0.294	0.588				1137	16.2716	16.0311	12.1565	17.5614
	1138	0	0.588				1138	16.2355	16.2606	12.0097	17.6765
	1139	0	0.529				1139	16.3736	15.9158	12.1712	17.5477
	1140	0	0.588				1140	16.5426	15.9513	12.1867	17.5946
	1141	0.353	0.294				1141	16.7069	15.8487	12.1089	17.2814
	1142	0	0				1142	16.6528	15.8647	12.108	17.3602
	1143	0	0				1143	16.6316	15.6587	12.1319	17.6012
	1144	0.353	0				1144	16.6695	15.7684	12.1644	17.9555
	1145	0	0				1145	16.7022	15.9324	12.2677	17.6347
	1146	0	0.412				1146	16.7868	15.8937	12.2899	17.813
	1147	0.353	0.235				1147	16.6037	15.9218	12.2206	17.7921
	1148	0.353	0.235				1148	16.6011	16.2237	12.0326	17.5852
	1149	0	0.588				1149	16.6066	16.2882	12.0685	17.6187
	1150	0	0.235				1150	16.9021	16.6887	12.0713	17.8245
	1151	0.235	0.588				1151	16.81	16.3572	12.0016	17.9324
	1152	0	0				1152	16.7791	16.2584	12.022	18.0729
	1153	0.235	0.529				1153	16.6115	16.1427	12.187	18.1642
	1154	0.235	0.588				1154	16.5946	15.9635	12.1305	18.1791
	1155	0.235	0.235				1155	16.3946	15.9007	12.1109	18.1102
	1156	0.235	0.294				1156	16.45	16.0403	12.1199	18.0926
	1157	0.235	0				1157	16.7909	15.9482	12.157	17.9992
	1158	0.235	0.235				1158	16.541	15.8551	12.169	18.1743
	1159	0	0				1159	16.6402	16.026	12.0846	18.1588
	1160	0	0				1160	16.5338	16.0674	11.9309	18.1223
	1161	0	0				1161	16.452	16.1465	12.0325	18.1285
	1162	0	0.235				1162	16.3454	16.3275	11.9994	17.9251
	1163	0.235	0.235				1163	16.4563	16.321	12.181	18.1266
	1164	0	0				1164	16.2961	15.9176	12.2639	18.2695
	1165	0	0				1165	16.5049	16.1672	12.0783	18.3821
	1166	0	0				1166	16.7111	16.3558	11.9881	18.4222
	1167	0.235	0				1167	16.8249	16.3471	12.1987	18.4505
	1168	0.235	0				1168	16.6578	16.3177	12.0076	18.1659
	1169	0.235	0				1169	16.6989	16.529	12.0875	18.4314
	1170	0.235	0.529				1170	16.8079	16.4945	12.1135	18.0795
	1171	0.235	0.588				1171	16.6109	16.5107	12.172	18.5142
	1172	0.235	0.588				1172	16.5641	16.305	12.1016	18.5023
	1173	0	0.471				1173	16.7216	16.5309	12.1705	18.3548
	1174	0	0.471				1174	16.5117	16.2232	12.0879	18.4851
	1175	0.235	0.588				1175	16.6584	16.251	12.2095	18.3602
	1176	0	0.529				1176	16.3554	16.2719	12.0692	18.0929
	1177	0	0.588				1177	16.4173	16.0567	12.1769	17.8894
	1178	0.235	0.294				1178	16.569	16.653	12.1991	17.9268
	1179	0	0				1179	16.6164	16.8321	12.1576	17.6902
	1180	0	0				1180	16.3961	16.4888	12.0757	17.6791
	1181	0	0.529				1181	16.3536	16.3541	11.9166	17.802
	1182	0	0				1182	16.3714	16.3892	12.0463	18.0004
	1183	0.235	0.529				1183	16.5101	16.5981	12.1327	18.048
	1184	0	0.235				1184	16.6565	16.7699	11.9633	18.3044
	1185	0	0.235				1185	16.4158	16.8279	12.0499	17.9896
	1186	0.235	0.235				1186	16.4736	17.0666	11.989	18.1821
	1187	0.235	0.529				1187	16.6888	17.1406	12.0658	18.1766
	1188	0.235	0				1188	16.8599	16.6079	11.8554	18.0018
	1189	0	0.235				1189	16.8112	16.8851	11.8111	17.7185
	1190	0	0.235				1190	16.4402	16.6998	11.931	17.8831
	1191	0.235	0.235				1191	16.3032	16.9158	11.9625	18.0602
	1192	0.235	0.235				1192	16.2889	16.9292	12.0052	18.3325
	1193	0	0.235				1193	16.4194	16.958	12.1552	18.4342
	1194	0	0				1194	16.346	17.0903	12.1693	18.4281
	1195	0.235	0				1195	16.3141	17.0496	12.2984	18.478
	1196	0.235	0				1196	16.5275	16.8336	12.1122	18.6192
	1197	0.235	0.588				1197	16.5562	16.7258	12.2323	18.4486
	1198	0	0.529				1198	16.6917	16.9808	12.2365	18.0097
	1199	0	0.235				1199	16.3627	17.1394	12.1005	17.8921
	1200	0	0.235				1200	16.4667	17.3184	12.082	17.8404
	1201	0	0				1201	16.5279	17.1497	12.0708	17.7939
	1202	0	0				1202	16.8401	17.1819	12.0914	17.6961
	1203	0	0				1203	16.5963	17.013	11.9266	17.7724
	1204	0	0				1204	16.5907	17.1196	12.0157	17.8448
	1205	0	0				1205	16.657	17.0219	11.9467	17.9517
	1206	0	0				1206	16.643	17.1633	11.9304	17.2937
	1207	0	0.235				1207	16.9324	16.8792	12.1271	17.6635
	1208	0	0.235				1208	16.667	16.9764	11.9051	17.8199
	1209	0	0				1209	16.8248	16.9545	12.0521	18.1905
	1210	0	0.706				1210	17.0494	16.8201	12.0485	17.7771
	1211	0	0				1211	17.1222	16.8741	11.8994	18.131
	1212	0	0.706				1212	17.0696	16.9241	12.0203	17.8495
	1213	0	0.706				1213	17.0261	17.0325	12.1749	18.2235
	1214	0	0.706				1214	17.1295	17.0602	12.0523	18.3444
	1215	0	0				1215	16.9841	16.7969	12.1159	18.7179
	1216	0	0.647				1216	16.7984	17.1256	12.1516	18.2367
	1217	0.235	0.647				1217	16.7814	16.8925	12.084	18.5241
	1218	0.235	0.706				1218	17.1709	17.0283	11.9564	18.3521
	1219	0	0.235				1219	17.1777	16.8805	12.0178	18.3314
	1220	0	0				1220	16.9742	16.4996	11.9543	18.0294
	1221	0	0				1221	16.9468	16.5387	12.1399	18.0088
	1222	0	0				1222	17.2668	16.4345	12.0583	17.9504
	1223	0.235	0				1223	17.3833	16.1071	12.14	17.7156
	1224	0.235	0				1224	16.9201	15.7813	12.0376	18.2684
	1225	0	0				1225	17.2339	15.7116	12.1691	17.8937
	1226	0	0				1226	17.3592	15.6081	12.1061	17.8135
	1227	0	0				1227	17.2083	15.9031	12.0115	17.5669
	1228	0.235	0.647				1228	17.0245	15.4086	12.052	17.6257
	1229	0	0				1229	16.5906	15.4564	12.1521	17.4089
	1230	0.235	0				1230	16.5956	15.535	12.1574	17.6233
	1231	0	0				1231	16.7207	15.7215	12.0837	17.6018
	1232	0	0.588				1232	16.6039	15.8519	11.981	17.5975
	1233	0	0.471				1233	16.791	15.705	12.2665	17.3714
	1234	0	0.529				1234	16.9673	15.8297	12.2305	17.3102
	1235	0.235	0.529				1235	16.9094	15.98	12.2	17.545
	1236	0	0.529				1236	17.0798	15.8205	12.2252	17.5012
	1237	0	0.529				1237	17.0534	15.8017	12.1906	17.6049
	1238	0	0.588				1238	16.7604	15.8587	12.3147	17.8209
	1239	0	0.412				1239	16.4538	15.9396	12.1941	17.9622
	1240	0	0.588				1240	16.4098	16.2042	12.3103	17.534
	1241	0	0.235				1241	16.4086	16.227	12.0936	17.1588
	1242	0	0				1242	16.1566	15.9745	12.0502	16.877
	1243	0	0				1243	16.202	15.6752	12.1915	16.5
	1244	0	0.588				1244	16.4257	15.7043	12.2712	16.316
	1245	0.235	0.412				1245	16.7977	15.4433	12.2782	16.2782
	1246	0.235	0.588				1246	16.5508	15.7429	12.2913	16.3185
	1247	0.235	0.588				1247	16.823	15.5445	12.2328	16.5363
	1248	0.235	0.588				1248	16.8661	15.6241	12.2596	16.6578
	1249	0.235	0.588				1249	16.8627	15.6094	12.3808	16.6502
	1250	0.235	0.588				1250	16.8769	15.45	12.3336	16.808
	1251	0	0.588				1251	16.7382	15.3864	12.3956	16.7782
	1252	0	0.588				1252	17.0088	15.5447	12.4493	16.6549
	1253	0	0.588				1253	17.2517	15.5415	12.432	16.9423
	1254	0	0				1254	17.1828	15.6045	12.434	16.8203
	1255	0	0.588				1255	17.0182	15.6255	12.6745	17.1649
	1256	0	0.235				1256	16.9115	15.8039	12.591	17.4238
	1257	0	0.235				1257	16.9256	15.9601	12.5647	17.082
	1258	0	0.588				1258	16.644	15.6397	12.5542	17.3411
	1259	0	0				1259	16.8252	15.7722	12.4346	17.362
	1260	0.235	0.647				1260	16.7962	15.5501	12.4521	17.2998
	1261	0.235	0.235				1261	16.8	15.8038	12.5283	17.2105
	1262	0	0.647				1262	17.0406	15.2559	12.4286	17.144
	1263	0	0				1263	17.0897	15.1607	12.6048	17.3732
	1264	0.294	0.647				1264	16.8309	15.4566	12.5218	17.1254
	1265	0	0.647				1265	16.9028	15.5391	12.587	17.4776
	1266	0	0.235				1266	16.9285	15.6628	12.462	17.3206
	1267	0.235	0.235				1267	16.7347	15.6664	12.5751	17.4963
	1268	0.294	0.647				1268	16.8452	15.7159	12.6418	17.634
	1269	0	0.588				1269	16.801	15.7806	12.6858	17.7875
	1270	0	0.588				1270	16.5953	16.0043	12.7604	17.5412
	1271	0	0.588				1271	16.9249	15.5758	12.7155	17.2448
	1272	0	0.588				1272	16.643	15.9122	12.7339	17.1374
	1273	0	0.706				1273	16.8068	15.9195	12.7078	17.0742
	1274	0	0.706				1274	16.8882	16.0475	12.8033	17.0253
	1275	0	0				1275	17.1187	16.2405	12.9007	16.788
	1276	0	0				1276	17.3543	16.2172	12.8255	16.8928
	1277	0.235	0.588				1277	17.198	16.5291	12.6395	16.9612
	1278	0	0				1278	17.1206	16.1421	12.5274	16.8769
	1279	0	0				1279	17.1728	16.2917	12.5494	16.4895
	1280	0	0.647				1280	17.2675	16.3089	12.3312	16.561
	1281	0	0.647				1281	17.3069	16.4604	12.4042	16.396
	1282	0	0.647				1282	17.6101	16.4136	12.3825	16.5638
	1283	0	0.647				1283	17.4665	16.4205	12.3796	16.6603
	1284	0	0				1284	17.4702	16.5481	12.3879	16.7083
	1285	0	0				1285	17.3544	16.4735	12.449	16.7998
	1286	0	0.588				1286	17.4139	16.1246	12.3981	17.1494
	1287	0	0.647				1287	17.5358	16.4082	12.6062	17.1334
	1288	0	0.647				1288	17.4145	16.2665	12.7007	17.3816
	1289	0	0.588				1289	17.1228	16.1282	12.7382	17.2245
	1290	0	0.588				1290	17.2762	16.3645	12.5892	17.12
	1291	0	0.235				1291	16.9171	16.5448	12.6506	17.06
	1292	0	0.588				1292	17.1647	16.8501	12.5248	16.9603
	1293	0	0.588				1293	17.2002	16.7227	12.5628	17.1713
	1294	0	0.588				1294	17.423	17.011	12.7056	17.1766
	1295	0	0.588				1295	17.4182	17.0726	12.6695	17.0895
	1296	0	0				1296	17.2441	17.0154	12.6688	17.13
	1297	0	0.471				1297	17.2953	17.0087	12.8454	17.508
	1298	0	0.588				1298	17.098	16.7742	12.6194	17.1699
	1299	0	0.588				1299	17.2438	17.1189	12.6809	16.8946
	1300	0	0.588				1300	17.308	17.0251	12.5068	16.9257
	1301	0	0				1301	17.2606	16.9678	12.4846	16.9578
	1302	0	0				1302	17.4668	16.9834	12.5711	16.9889
	1303	0	0.588				1303	17.4066	17.1286	12.6663	16.9282
	1304	0	0				1304	17.3723	17.0811	12.4973	17.0606
	1305	0	0				1305	17.6403	17.0174	12.7189	16.9945
	1306	0	0				1306	17.7042	17.0683	12.6393	17.2864
	1307	0	0				1307	17.5678	17.1811	12.6553	17.5301
	1308	0	0				1308	17.5367	17.451	12.4985	17.6327
	1309	0	0.235				1309	17.6353	17.4772	12.5319	17.7499
	1310	0.235	0				1310	17.7365	17.2773	12.6489	17.7005
	1311	0.235	0				1311	17.6468	16.9447	12.5388	17.3916
	1312	0	0				1312	17.5755	17.0588	12.4961	17.3258
	1313	0.235	0				1313	17.6983	16.7326	12.51	17.3788
	1314	0.235	0				1314	17.8187	16.5183	12.4772	17.3301
	1315	0.235	0				1315	17.7129	16.6177	12.516	17.1537
	1316	0	0				1316	17.7824	16.5896	12.3442	17.0053
	1317	0	0.588				1317	17.8404	16.6596	12.4096	16.9164
	1318	0.235	0.529				1318	17.8446	16.7629	12.3807	16.7604
	1319	0	0				1319	17.9786	16.713	12.3906	16.598
	1320	0	0				1320	17.9519	16.32	12.4793	16.6549
	1321	0.235	0				1321	18.1349	16.4108	12.462	16.6864
	1322	0.235	0				1322	18.0774	16.5801	12.4567	16.7634
	1323	0.235	0.529				1323	18.0989	16.4399	12.5197	16.6956
	1324	0	0.706				1324	17.9902	16.3979	12.4633	16.5571
	1325	0	0.706				1325	17.941	16.3552	12.3067	16.7337
	1326	0	0				1326	17.8915	16.0876	12.1839	16.4446
	1327	0	0				1327	18.083	16.0537	12.2438	16.536
	1328	0	0.706				1328	17.918	15.9965	12.2355	16.3941
	1329	0	0.706				1329	18.2148	16.0378	12.1396	16.1693
	1330	0.235	0				1330	18.3218	16.0672	12.0932	15.982
	1331	0.235	0				1331	18.3474	16.2082	12.2171	16.0181
	1332	0	0.706				1332	18.1168	16.2201	12.1394	15.7473
	1333	0	0				1333	18.3454	16.3841	12.1769	15.5089
	1334	0	0.647				1334	18.0875	16.5156	11.9902	15.2934
	1335	0.235	0				1335	17.872	16.3833	11.9832	15.0162
	1336	0.235	0.588				1336	17.768	15.8672	11.9963	14.7576
	1337	0.235	0.471				1337	17.3765	15.883	11.7057	14.6808
	1338	0.235	0.588				1338	17.4895	15.9739	11.8175	14.6876
	1339	0.235	0.647				1339	17.2491	15.6578	11.8158	14.6263
	1340	0.235	0.706				1340	17.3031	15.6239	11.8724	14.7465
	1341	0	0				1341	17.4972	15.6612	12.0242	14.7767
	1342	0.235	0				1342	17.4816	15.4846	12.0035	14.7344
	1343	0.235	0.706				1343	17.5347	15.5195	12.1328	14.8586
	1344	0.235	0				1344	17.4423	15.485	11.9024	15.0089
	1345	0	0.529				1345	17.4946	15.3769	11.9717	14.8542
	1346	0.235	0.647				1346	17.5241	15.5839	11.9961	15.0641
	1347	0.235	0				1347	17.4784	16.087	12.0419	14.8748
	1348	0.235	0				1348	16.9035	16.0606	11.9645	15.0718
	1349	0.235	0				1349	17.2375	15.8946	12.0871	14.8179
	1350	0.235	0				1350	17.0696	16.0924	12.2833	15.1786
	1351	0.235	0				1351	17.3551	15.8777	12.2356	15.0276
	1352	0.294	0				1352	17.1189	15.9855	12.2185	14.9137
	1353	0.235	0.647				1353	17.138	16.0539	12.2957	15.2366
	1354	0.235	0				1354	17.207	15.9933	12.317	15.3274
	1355	0.235	0.647				1355	17.3088	16.094	12.1237	15.2736
	1356	0.235	0.647				1356	17.4241	16.205	12.003	15.578
	1357	0.235	0.647				1357	17.291	15.9579	12.2069	15.5183
	1358	0.235	0.647				1358	17.6159	16.0578	12.1833	15.4124
	1359	0.235	0				1359	17.6559	16.0496	12.2416	15.4097
	1360	0	0.529				1360	17.6187	16.0973	12.1894	15.2512
	1361	0.235	0.529				1361	17.6826	16.0146	12.0668	15.5192
	1362	0.235	0.529				1362	17.6491	15.9933	12.0603	15.5885
	1363	0.235	0.647				1363	18.0834	15.7177	12.1392	15.5922
	1364	0.235	0.706				1364	17.9473	15.745	12.3508	15.5838
	1365	0	0.235				1365	18.0623	16.1692	12.2122	15.5328
	1366	0.235	0.706				1366	17.5939	16.0139	12.2087	15.5755
	1367	0.235	0.235				1367	17.7806	16.2926	12.3065	15.5798
	1368	0	0.706				1368	17.6736	16.6339	12.0212	15.5072
	1369	0.235	0.706				1369	17.6853	16.5621	12.1994	15.5111
	1370	0.235	0.235				1370	17.7031	16.4946	12.1638	15.5659
	1371	0	0.706				1371	17.5407	16.3147	12.328	15.6709
	1372	0.235	0.706				1372	17.7951	16.3412	12.3547	15.7769
	1373	0.235	0.529				1373	17.7905	16.7069	12.3645	15.9598
	1374	0.235	0.235				1374	18.0915	17.0791	12.3546	15.8652
	1375	0.235	0.706				1375	18.0359	16.7941	12.48	15.8787
	1376	0.235	0.706				1376	17.9248	16.6901	12.3986	15.921
	1377	0.235	0.647				1377	18.1982	16.7949	12.2541	15.9248
	1378	0.235	0.706				1378	18.1715	17.172	12.4571	16.1641
	1379	0.235	0				1379	18.3873	16.8288	12.5651	15.9439
	1380	0.235	0.647				1380	18.5304	16.8026	12.4953	16.1061
	1381	0.235	0				1381	18.8351	16.9775	12.6473	16.2809
	1382	0.235	0.235				1382	19.0844	16.6791	12.635	16.3109
	1383	0.235	0.529				1383	19.1122	16.8261	12.5278	16.1276
	1384	0.235	0.529				1384	19.0833	16.7009	12.5671	16.0143
	1385	0.235	0.588				1385	19.4181	16.6769	12.5471	15.989
	1386	0.235	0.588				1386	19.0615	16.5968	12.5661	15.6618
	1387	0.294	0.588				1387	18.8651	16.8058	12.4513	15.885
	1388	0.235	0				1388	18.8427	16.5008	12.599	15.9065
	1389	0.235	0				1389	18.8766	16.353	12.5147	15.9543
	1390	0.235	0.529				1390	18.8944	16.2544	12.3333	16.1477
	1391	0.294	0.529				1391	18.824	15.8708	12.5387	16.291
	1392	0.235	0.647				1392	18.8587	15.7732	12.4212	16.3505
	1393	0.235	0.529				1393	18.5303	15.794	12.5861	16.1071
	1394	0.294	0.529				1394	18.4819	15.833	12.7098	16.3861
	1395	0.235	0.647				1395	18.3061	15.8926	12.6193	16.3494
	1396	0.235	0.529				1396	18.393	15.7936	12.6834	16.5274
	1397	0.235	0.647				1397	18.4611	15.7647	12.7134	16.9632
	1398	0.235	0.647				1398	18.6612	15.6505	12.6057	16.5046
	1399	0.235	0.588				1399	18.6306	15.3649	12.9115	16.7124
	1400	0.235	0.529				1400	18.6116	15.178	12.801	17.0501
	1401	0	0.647				1401	18.6932	15.2176	13.0883	17.0444
	1402	0.235	0.588				1402	18.6873	14.9313	13.1605	17.1102
	1403	0	0.588				1403	18.7951	14.9369	13.0187	17.0928
	1404	0.235	0.235				1404	18.7673	15.0719	13.0941	16.8308
	1405	0.235	0.706				1405	18.5457	14.896	13.0516	16.6795
	1406	0	0.588				1406	18.6189	14.599	12.8481	16.7573
	1407	0	0.588				1407	18.7387	14.6965	12.7653	16.7338
	1408	0.235	0.588				1408	18.6622	14.5265	13.0476	16.8356
	1409	0.235	0.235				1409	18.6899	14.7494	12.9596	16.8833
	1410	0.235	0.706				1410	18.6644	14.9161	13.0826	16.7501
	1411	0.235	0.588				1411	18.8009	14.6951	13.0615	16.455
	1412	0.235	0				1412	18.8008	14.5124	13.1441	16.5391
	1413	0.235	0.588				1413	18.773	14.2099	13.0179	16.2676
	1414	0.235	0				1414	18.5484	14.0622	12.9595	16.635
	1415	0.235	0.529				1415	18.571	14.0961	12.8503	16.6213
	1416	0	0				1416	18.6806	14.1095	12.8437	16.8271
	1417	0	0				1417	18.4778	14.1628	12.8486	16.565
	1418	0.235	0.235				1418	18.5271	13.8945	12.8607	16.9497
	1419	0.235	0.706				1419	18.9325	13.9327	12.7792	16.9652
	1420	0	0.235				1420	19.0558	14.0768	12.9138	16.9138
	1421	0.235	0				1421	19.1128	14.0427	12.7346	16.9629
	1422	0.235	0				1422	18.9807	14.1724	12.8489	16.6711
	1423	0.235	0.588				1423	18.9388	14.0913	12.8832	16.6663
	1424	0	0.529				1424	18.8772	14.0475	12.6645	16.7696
	1425	0.235	0.471				1425	19.0274	14.4183	12.8377	16.8968
	1426	0.235	0.529				1426	19.2414	14.3951	12.8404	16.8945
	1427	0.235	0.235				1427	19.3042	14.468	12.7031	16.6481
	1428	0.235	0				1428	19.4176	14.77	12.7383	16.6724
	1429	0.235	0				1429	19.6166	14.5673	12.9305	16.7622
	1430	0.235	0				1430	19.7653	14.5447	12.83	16.7881
	1431	0.235	0				1431	19.9339	14.4058	12.7621	16.9276
	1432	0.235	0				1432	19.9847	14.4104	12.7207	17.141
	1433	0.235	0				1433	19.7096	14.5914	12.6717	16.8894
	1434	0.235	0				1434	19.9059	14.4251	12.6244	17.1283
	1435	0	0.235				1435	19.9589	14.4139	12.668	17.169
	1436	0	0.235				1436	20.1412	14.368	12.6415	17.0325
	1437	0.235	0.294				1437	20.1283	14.164	12.6213	16.5516
	1438	0.235	0.647				1438	20.1745	14.1123	12.6866	16.439
	1439	0.235	0.235				1439	20.3404	14.0252	12.7207	16.1483
	1440	0.235	0.294				1440	20.1296	13.7673	12.793	16.0663
	1441	0.235	0.294				1441	20.0222	13.7422	12.7982	16.3115
	1442	0.235	0.706				1442	19.894	13.7471	12.6255	15.969
	1443	0.235	0.706				1443	19.7762	13.8609	12.8003	16.0577
	1444	0	0.647				1444	19.6742	13.6952	12.7487	15.6702
	1445	0.235	0.706				1445	19.2843	13.7047	12.7576	15.8536
	1446	0	0.706				1446	19.4303	13.6343	13.0079	15.8907
	1447	0.235	0.706				1447	19.4089	13.7891	12.9976	15.6559
	1448	0.235	0.706				1448	19.3205	14.0959	13.0079	15.8069
	1449	0.235	0.529				1449	19.26	14.0177	12.9996	16.0326
	1450	0.235	0.588				1450	19.3959	14.2013	13.2656	16.2632
	1451	0.235	0.706				1451	19.2574	14.0243	13.4009	16.3712
	1452	0	0.706				1452	19.4825	13.8703	13.3358	16.2344
	1453	0.235	0.706				1453	19.1333	13.59	13.5579	16.3277
	1454	0	0.706				1454	19.2196	13.8084	13.3529	15.9719
	1455	0	0.706				1455	18.9505	13.8306	13.3443	15.9945
	1456	0	0.706				1456	19.3062	13.4612	13.3374	15.904
	1457	0	0				1457	19.0301	13.5105	13.2474	15.862
	1458	0	0				1458	19.1336	13.5729	13.0337	15.814
	1459	0	0.471				1459	19.1188	13.7325	13.0902	15.7804
	1460	0	0.706				1460	19.0498	13.6517	13.2841	15.8748
	1461	0	0.588				1461	18.9388	13.5544	13.3781	15.6445
	1462	0	0				1462	18.9348	13.4878	13.1573	15.6316
	1463	0	0.529				1463	18.8649	13.5558	13.2538	15.2588
	1464	0	0.588				1464	18.8265	13.4651	13.1824	15.3248
	1465	0.235	0.588				1465	19.0559	13.5982	13.3589	15.5406
	1466	0.235	0				1466	18.9185	13.4868	13.3802	15.3681
	1467	0.235	0.588				1467	19.0204	13.5016	13.3297	15.4862
	1468	0.235	0.706				1468	18.878	13.5212	13.4832	15.3432
	1469	0	0.588				1469	19.3284	13.4315	13.1058	15.7236
	1470	0.235	0.588				1470	19.1045	13.4823	13.1685	15.532
	1471	0	0.588				1471	19.0449	13.3247	13.3469	15.3497
	1472	0	0.588				1472	19.3337	13.3212	13.6235	15.3074
	1473	0	0.706				1473	19.2233	13.2841	13.5498	15.3032
	1474	0	0.706				1474	19.3441	13.4832	13.4633	15.3844
	1475	0.235	0.706				1475	19.468	13.2985	13.5894	14.9682
	1476	0.235	0.588				1476	19.7973	13.1396	13.4643	14.9326
	1477	0.235	0				1477	19.7634	13.2885	13.6598	15.296
	1478	0.235	0				1478	19.794	13.3743	13.4612	15.3245
	1479	0	0				1479	19.8512	13.6006	13.678	15.208
	1480	0.235	0				1480	19.9301	13.3922	13.4191	15.508
	1481	0.235	0.706				1481	19.6199	13.6206	13.3574	14.7961
	1482	0.235	0.706				1482	19.5953	13.1109	13.3142	15.1023
	1483	0.235	0.706				1483	19.434	13.165	13.5015	14.9422
	1484	0.235	0.706				1484	19.552	13.0476	13.3622	14.8209
	1485	0	0.706				1485	19.5212	12.9752	13.2377	14.5039
	1486	0.235	0.529				1486	19.4721	13.001	13.2292	14.244
	1487	0	0.706				1487	19.8872	13.0302	13.2394	14.4846
	1488	0	0.706				1488	19.8065	13.0052	13.1261	14.3502
	1489	0	0.706				1489	19.5322	13.0062	12.9885	14.5784
	1490	0	0.706				1490	19.5792	12.9648	13.0202	14.6336
	1491	0	0				1491	19.4809	12.9727	13.1707	14.6184
	1492	0.235	0.647				1492	19.3589	12.8627	13.2324	14.588
	1493	0	0.647				1493	19.4669	12.7856	13.2178	14.6239
	1494	0.235	0.529				1494	19.4843	12.9862	13.277	14.832
	1495	0.235	0				1495	19.4694	13.2089	13.1034	14.8303
	1496	0	0.706				1496	19.594	13.0482	13.1242	14.7935
	1497	0.235	0				1497	19.4498	13.2436	13.0565	14.8069
	1498	0.235	0.588				1498	19.5495	13.4418	12.976	14.8073
	1499	0.235	0.647				1499	19.3472	13.2732	12.9163	14.8875
	1500	0.235	0.471				1500	19.3781	13.2275	13.0632	14.726
	1501	0.235	0.412				1501	19.2132	13.1071	13.0194	14.6374
	1502	0.235	0.647				1502	19.4873	13.2359	13.1442	14.7245
	1503	0.235	0				1503	19.0212	13.2717	12.9432	14.7135
	1504	0.235	0				1504	19.098	13.208	12.8856	14.7955
	1505	0.235	0				1505	19.0955	13.1346	13.0686	14.7319
	1506	0.235	0				1506	19.1951	13.1361	13.0855	14.6222
	1507	0.235	0.235				1507	19.6325	13.0892	13.2769	14.7182
	1508	0	0				1508	19.6689	13.167	13.2153	14.7503
	1509	0.235	0				1509	19.9007	13.4152	13.2339	14.9444
	1510	0	0.353				1510	19.8418	13.4734	13.0067	14.9124
	1511	0.235	0				1511	19.715	13.7284	12.972	14.9714
	1512	0.235	0				1512	19.6283	13.6932	13.0273	14.7661
	1513	0.235	0.294				1513	19.5575	13.5745	13.1122	15.0414
	1514	0.235	0.294				1514	19.2933	13.7535	13.1434	15.1454
	1515	0	0.412				1515	19.279	13.6532	13.0812	15.1391
	1516	0.235	0.294				1516	19.4031	13.8161	13.1519	15.0018
	1517	0	0				1517	19.3036	13.8809	13.261	15.1344
	1518	0	0.235				1518	19.1868	13.8469	13.1491	15.4086
	1519	0	0				1519	19.6121	13.8775	12.9656	15.2999
	1520	0	0				1520	19.5157	13.8457	12.9639	15.6221
	1521	0.235	0.235				1521	19.359	13.8608	13.1031	15.6965
	1522	0.235	0				1522	19.7778	13.8505	12.9628	15.341
	1523	0	0.235				1523	19.501	14.3258	13.047	14.9516
	1524	0.235	0.235				1524	19.1571	14.1746	13.0469	15.0065
	1525	0.235	0.235				1525	19.1743	13.9656	12.8366	15.1922
	1526	0	0.235				1526	19.0538	13.9663	12.8746	14.957
	1527	0	0.471				1527	18.8864	14.1688	13.0206	15.1146
	1528	0.235	0.471				1528	18.9012	14.1032	13.135	15.2131
	1529	0.235	0.294				1529	19.0478	14.2066	13.1574	14.8717
	1530	0	0.294				1530	18.8179	14.0427	13.3544	14.9597
	1531	0	0.294				1531	18.5743	14.0643	13.3852	14.8767
	1532	0	0.294				1532	18.3575	14.079	13.4413	14.7291
	1533	0.235	0.235				1533	18.3811	13.9637	13.216	14.9359
	1534	0.235	0.235				1534	18.4423	13.8272	13.3223	15.0258
	1535	0	0.353				1535	18.4995	13.6732	13.4584	15.0793
	1536	0	0.471				1536	18.587	13.6371	13.515	15.0973
	1537	0	0.412				1537	18.3486	13.6676	13.5551	15.0643
	1538	0.235	0.353				1538	18.6751	13.4014	13.3869	15.0655
	1539	0.235	0.235				1539	18.9667	13.3415	13.4031	15.3574
	1540	0.235	0.235				1540	19.1637	13.0598	13.3233	15.21
	1541	0.235	0.235				1541	19.22	13.08	13.4532	14.9689
	1542	0	0.294				1542	19.3419	13.3628	13.3013	15.0299
	1543	0	0.412				1543	19.1837	13.5758	13.5366	14.8968
	1544	0	0.235				1544	19.0116	13.6056	13.5346	14.7113
	1545	0	0.235				1545	18.8815	13.5993	13.4784	14.6278
	1546	0.235	0.412				1546	18.9599	13.7077	13.3971	14.8769
	1547	0.235	0.471				1547	18.961	13.7169	13.4453	14.7725
	1548	0.235	0.235				1548	19.2555	13.8651	13.6026	14.7746
	1549	0.235	0.353				1549	19.2886	13.9873	13.6814	14.9865
	1550	0.235	0.412				1550	19.2543	14.014	13.6178	14.8467
	1551	0.235	0.235				1551	19.0688	14.114	13.6454	14.9532
	1552	0.235	0.235				1552	19.3352	13.8437	13.4594	14.8896
	1553	0.235	0.412				1553	19.3953	13.8367	13.3664	15.0735
	1554	0.235	0.412				1554	19.1292	13.8336	13.4781	15.1229
	1555	0.235	0				1555	19.1997	13.9905	13.4578	15.2412
	1556	0	0				1556	19.2561	13.8906	13.6426	15.0323
	1557	0.235	0.353				1557	19.2377	13.9584	13.4338	15.1185
	1558	0.235	0.353				1558	19.0068	13.8199	13.3176	15.223
	1559	0	0.471				1559	19.1155	13.8766	13.5214	15.1771
	1560	0.235	0.471				1560	19.3842	14.0644	13.6295	15.1762
	1561	0	0.412				1561	19.2607	14.0284	13.6944	15.1299
	1562	0.235	0.412				1562	19.0317	13.9614	13.7462	14.9329
	1563	0.235	0.412				1563	19.1425	13.9062	13.7074	14.7816
	1564	0.235	0.412				1564	19.2225	13.9598	13.8779	14.9485
	1565	0.235	0				1565	19.6021	13.9092	14.1857	14.7595
	1566	0.235	0.529				1566	19.5077	13.9731	14.0246	14.8202
	1567	0.235	0.235				1567	19.7078	13.7832	14.1863	15.0319
	1568	0	0.235				1568	19.7457	13.8143	14.066	15.0348
	1569	0.235	0				1569	19.7255	13.7881	13.8634	14.9649
	1570	0.235	0				1570	19.6825	13.625	13.7519	15.0005
	1571	0	0				1571	19.4934	13.9429	13.8087	14.9936
	1572	0.235	0.529				1572	19.541	13.8687	13.7139	14.9989
	1573	0.235	0.529				1573	19.4328	14.1177	13.6681	15.0472
	1574	0	0.235				1574	19.4581	13.8408	13.479	15.2678
	1575	0	0.235				1575	19.9646	14.0233	13.6039	15.2427
	1576	0.235	0.235				1576	19.843	14.2064	13.5602	15.2012
	1577	0.294	0				1577	19.5903	14.19	13.6333	15.1036
	1578	0.235	0				1578	19.4249	14.1387	13.5821	15.2789
	1579	0	0.529				1579	19.3275	14.1152	13.8837	15.1961
	1580	0	0.529				1580	19.285	14.3159	13.6214	15.1123
	1581	0	0.529				1581	19.392	14.4406	13.7179	15.0636
	1582	0	0				1582	19.6322	13.9323	13.6774	15.1096
	1583	0	0.529				1583	19.7421	14.2101	13.977	14.7938
	1584	0	0				1584	19.3385	14.1536	13.9684	14.6358
	1585	0	0				1585	18.993	14.3477	13.9957	14.7421
	1586	0	0.706				1586	18.9549	14.3367	14.222	14.6377
	1587	0	0.529				1587	18.7869	14.7079	14.2251	14.8772
	1588	0	0.529				1588	18.7743	14.753	14.1978	14.7326
	1589	0	0.235				1589	18.8607	14.8766	14.3482	15.0473
	1590	0.235	0.529				1590	18.8604	14.6607	14.3202	15.1627
	1591	0.235	0.529				1591	18.5778	14.7866	14.4958	15.2385
	1592	0.235	0.529				1592	18.533	14.943	14.4703	15.1319
	1593	0	0.529				1593	18.7451	14.921	14.6799	15.2627
	1594	0.235	0				1594	18.7178	14.8753	14.4873	14.932
	1595	0.235	0.529				1595	18.818	14.8485	14.794	15.1883
	1596	0.235	0				1596	18.6989	15.166	14.7707	15.0685
	1597	0.235	0.529				1597	18.6818	15.3247	14.7861	14.9365
	1598	0.235	0.529				1598	18.3965	15.2414	14.7753	14.7572
	1599	0	0.529				1599	18.5486	15.2377	14.6376	14.8258
	1600	0	0.529				1600	18.0242	15.2853	14.6613	14.6285
	1601	0	0				1601	18.2844	15.4549	15.0518	14.8946
	1602	0.235	0				1602	18.3176	15.4698	15.184	14.8393
	1603	0	0.529				1603	18.1513	15.3878	14.8395	15.0221
	1604	0	0.529				1604	18.437	15.42	14.9526	15.1416
	1605	0.235	0				1605	18.1247	15.2985	15.0298	14.9807
	1606	0	0.706				1606	17.7652	15.2723	15.0453	15.0412
	1607	0	0.765				1607	17.8677	15.3344	15.075	15.0897
	1608	0	0.706				1608	17.8218	15.262	14.7518	15.0187
	1609	0	0.706				1609	17.9614	15.6022	15.0067	14.9053
	1610	0	0.529				1610	17.9457	15.494	15.2034	14.9356
	1611	0	0.706				1611	18.0174	15.6278	14.9052	14.7841
	1612	0	0.706				1612	17.9582	15.6434	15.0365	14.8717
	1613	0	0.706				1613	18.088	15.7229	14.9884	14.5369
	1614	0.235	0.706				1614	18.0393	15.5266	14.8545	14.7069
	1615	0.235	0.529				1615	18.2289	15.7257	15.2411	14.5718
	1616	0.235	0.706				1616	18.3221	15.7619	14.7322	14.7683
	1617	0.235	0.706				1617	18.5455	15.4246	14.525	14.9632
	1618	0.294	0.706				1618	18.5321	15.4049	14.5672	14.7939
	1619	0.235	0				1619	18.5963	15.3072	14.4342	14.9303
	1620	0.235	0				1620	18.6224	15.3951	14.5569	14.8815
	1621	0	0.706				1621	18.2815	15.3041	14.6618	15.0027
	1622	0	0.529				1622	18.2732	15.3388	14.865	14.9422
	1623	0.235	0.706				1623	18.2978	15.6289	14.5057	14.9261
	1624	0.235	0.706				1624	18.1819	15.5445	14.5484	15.0233
	1625	0	0				1625	18.4891	15.4877	14.4737	15.1947
	1626	0.235	0				1626	18.3392	15.2641	14.5699	15.3626
	1627	0.235	0				1627	18.4368	15.7249	14.7516	15.3408
	1628	0.235	0				1628	18.7594	15.4468	14.6359	14.969
	1629	0.235	0.471				1629	18.7454	15.8295	14.8491	14.9343
	1630	0	0				1630	18.6448	15.653	14.8356	15.1203
	1631	0	0				1631	18.8723	15.5488	14.7851	15.0675
	1632	0	0.471				1632	18.8506	15.5562	14.6214	15.1425
	1633	0	0.529				1633	18.5432	15.6756	14.6468	15.114
	1634	0	0				1634	18.6215	15.4067	14.9905	14.7987
	1635	0	0.529				1635	18.727	15.2656	15.0612	14.7719
	1636	0	0				1636	18.6108	15.379	15.0588	15.0096
	1637	0	0.706				1637	18.483	15.2316	15.1671	14.9743
	1638	0	0				1638	18.8072	15.3889	14.9739	14.8341
	1639	0	0.529				1639	18.9232	15.5154	14.9516	14.8814
	1640	0	0.529				1640	18.957	15.9351	15.0371	14.7619
	1641	0	0.529				1641	19.07	15.8713	14.8803	14.7674
	1642	0	0				1642	19.1059	15.8312	14.7282	14.404
	1643	0	0.706				1643	18.816	16.0376	14.6795	14.4071
	1644	0	0.588				1644	19.1393	15.8333	14.8328	14.5313
	1645	0	0.706				1645	19.0873	16.0085	14.8822	14.6159
	1646	0	0				1646	19.0979	15.8199	15.0507	14.8996
	1647	0	0				1647	19.324	15.8278	15.101	14.6861
	1648	0	0.471				1648	19.3601	15.9105	15.2182	14.7572
	1649	0	0.471				1649	19.5212	15.7162	15.0588	14.762
	1650	0	0.471				1650	19.0171	16.007	15.1163	14.8967
	1651	0	0.647				1651	19.2649	16.1699	15.1458	14.9765
	1652	0	0.471				1652	19.2006	16.375	15.0586	15.1486
	1653	0	0				1653	19.1952	16.0137	15.2598	15.1017
	1654	0	0				1654	19.2588	15.7835	15.3764	14.9801
	1655	0	0.765				1655	19.1644	15.6388	15.2797	14.833
	1656	0	0				1656	18.9419	15.734	15.319	14.8122
	1657	0	0.529				1657	19.0302	15.7629	15.1957	14.8409
	1658	0	0.529				1658	18.9172	15.3029	15.3494	14.9429
	1659	0	0.529				1659	19.1171	15.4547	15.4414	14.8556
	1660	0	0.588				1660	19.0356	15.8401	15.4326	14.8349
	1661	0	0				1661	19.3008	15.7215	15.4644	14.81
	1662	0	0.588				1662	19.2491	15.7716	15.727	14.9187
	1663	0	0				1663	19.1236	15.6981	15.6343	14.7229
	1664	0	0				1664	19.434	15.8792	15.8025	14.7064
	1665	0	0.588				1665	19.8509	15.482	15.5944	14.7237
	1666	0	0.588				1666	19.8841	15.6096	15.6674	14.6817
	1667	0	0.588				1667	19.5135	15.3548	16.1375	14.7299
	1668	0	0				1668	19.5818	15.3589	16.1989	14.6347
	1669	0	0				1669	19.4865	15.4711	16.1235	14.8245
	1670	0	0.588				1670	19.8755	15.5426	15.7875	14.7111
	1671	0	0.588				1671	19.7734	15.5799	15.7468	14.7242
	1672	0	0.588				1672	19.9786	15.0634	15.9806	15.0018
	1673	0	0				1673	20.0806	15.0182	15.9007	15.143
	1674	0	0.706				1674	20.0422	15.0483	15.9715	14.9456
	1675	0.235	0.706				1675	19.885	15.0537	16.0011	14.7255
	1676	0	0.529				1676	19.7313	14.9953	15.9781	14.8082
	1677	0	0				1677	19.7576	15.0616	15.6836	14.797
	1678	0	0				1678	19.5945	14.7397	15.7892	14.5447
	1679	0	0.471				1679	19.8595	14.4044	15.7027	14.7129
	1680	0	0.529				1680	20.1175	14.6938	15.5098	14.6344
	1681	0	0.706				1681	20.4215	14.6325	15.4476	14.5387
	1682	0	0.471				1682	20.0401	14.7426	15.8761	14.3908
	1683	0	0.471				1683	20.0563	14.8137	15.7956	14.4971
	1684	0	0.471				1684	20.2995	14.9045	15.7038	14.4374
	1685	0	0				1685	20.2804	15.3113	15.6309	14.5059
	1686	0	0.706				1686	20.3202	15.3318	15.8654	14.2996
	1687	0.235	0.706				1687	20.4992	15.0825	15.7733	14.3654
	1688	0.235	0.588				1688	20.8176	14.9853	15.8094	14.2043
	1689	0	0.588				1689	20.6077	15.1115	16.0751	14.0158
	1690	0.235	0.588				1690	20.6287	15.1768	16.1285	14.2372
	1691	0.235	0.588				1691	20.7057	15.437	16.0323	14.3005
	1692	0.235	0.412				1692	20.6323	15.3874	16.2335	14.4064
	1693	0	0.529				1693	20.6139	15.3411	15.8647	14.3877
	1694	0	0.471				1694	20.3421	15.3896	15.8968	14.4449
	1695	0	0				1695	20.274	15.0752	15.5935	14.3741
	1696	0.235	0				1696	20.4574	15.0279	15.8502	14.3376
	1697	0	0.588				1697	20.2631	14.6826	15.5624	14.3565
	1698	0	0				1698	20.5812	14.7731	15.5707	13.9832
	1699	0	0.765				1699	20.411	14.6746	15.5389	14.1683
	1700	0	0.765				1700	20.4623	14.6518	15.4162	14.0636
	1701	0	0.765				1701	20.9365	14.7585	15.3646	14.0884
	1702	0.294	0.588				1702	20.7182	14.6638	15.6279	14.0917
	1703	0	0.765				1703	20.6646	14.6585	15.5623	14.2455
	1704	0.235	0.588				1704	20.5031	14.9092	15.6499	14.3323
	1705	0.235	0.647				1705	20.5961	14.8348	15.6748	14.2858
	1706	0.294	0				1706	20.6148	14.9197	15.8143	14.2341
	1707	0	0				1707	20.8523	14.9273	15.6337	14.2002
	1708	0	0.824				1708	20.8002	14.8178	15.9629	14.0551
	1709	0	0.706				1709	20.6345	14.7183	16.0471	14.0951
	1710	0	0.647				1710	21.0489	14.8055	16.0327	14.0233
	1711	0	0.529				1711	21.2129	14.7082	16.0112	13.8208
	1712	0	0.824				1712	21.2923	15.0011	15.6716	14.0822
	1713	0	0.647				1713	21.029	14.9758	15.4557	14.2076
	1714	0	0.647				1714	21.2357	14.9725	15.6016	14.1994
	1715	0	0.647				1715	21.0926	15.1915	15.9494	14.1328
	1716	0.235	0				1716	20.9183	15.1928	15.6339	14.2149
	1717	0	0.647				1717	20.7467	15.2782	15.7104	14.1704
	1718	0.294	0.529				1718	20.7985	15.3679	15.8609	14.3183
	1719	0	0.647				1719	20.5426	15.2531	15.8893	14.4344
	1720	0	0.588				1720	20.587	15.1636	15.9388	14.578
	1721	0	0.529				1721	20.5426	15.2376	15.7505	14.5913
	1722	0.235	0.588				1722	20.615	15.1833	15.7936	14.4321
	1723	0	0.529				1723	20.4025	15.2403	15.7259	14.5382
	1724	0	0.588				1724	20.4768	15.3599	15.8583	14.4409
	1725	0	0.588				1725	20.3734	15.2292	15.7931	14.3898
	1726	0	0.588				1726	20.4927	15.3087	15.9918	14.2287
	1727	0	0				1727	20.6181	15.6647	15.6749	14.244
	1728	0	0.529				1728	20.8243	15.7188	15.5433	14.2378
	1729	0	0.529				1729	20.6163	15.5483	15.3796	14.3192
	1730	0	0.647				1730	20.5183	15.5133	15.3437	14.1581
	1731	0	0.647				1731	20.3947	15.7452	15.5324	14.2663
	1732	0	0.529				1732	20.4877	15.7403	15.5449	14.0904
	1733	0	0.647				1733	20.8002	15.7631	15.603	14.0622
	1734	0	0				1734	20.9205	15.5496	15.6495	14.1407
	1735	0	0.471				1735	20.5778	15.5346	15.5836	14.3102
	1736	0	0				1736	20.8399	15.2786	15.467	14.2543
	1737	0	0				1737	21.1231	15.3608	15.6479	14.3159
	1738	0	0.529				1738	21.1465	15.282	15.8957	14.2836
	1739	0	0.529				1739	21.4507	15.2448	15.8027	14.0199
	1740	0	0.529				1740	21.4626	15.3702	15.7922	13.9886
	1741	0	0.529				1741	21.2723	15.3648	15.7036	14.0184
	1742	0	0.529				1742	21.4706	15.3486	15.9156	14.1062
	1743	0	0.529				1743	21.6372	15.3756	16.0072	14.1039
	1744	0	0.529				1744	21.9591	15.2582	15.857	14.3157
	1745	0	0.529				1745	22.0223	15.5199	16.0079	14.3206
	1746	0	0.529				1746	21.9269	15.3997	15.6144	14.366
	1747	0	0.529				1747	22.1126	15.6406	15.6886	14.4259
	1748	0	0.647				1748	22.1183	15.6081	15.9262	14.3867
	1749	0	0.588				1749	22.1913	15.7369	15.7067	14.2039
	1750	0	0.824				1750	22.6679	15.9336	15.5243	14.3374
	1751	0	0				1751	22.4886	16.0966	15.6419	14.2408
	1752	0	0				1752	22.4657	16.3063	15.4216	14.2119
	1753	0	0				1753	22.5817	15.999	15.2344	14.2792
	1754	0	0				1754	22.7683	16.3301	15.2634	14.3035
	1755	0	0.647				1755	22.3847	16.1399	15.2288	14.2557
	1756	0	0.706				1756	22.423	15.9625	15.2721	14.082
	1757	0	0				1757	22.4628	16.0219	15.3737	14.095
	1758	0	0.706				1758	22.1905	16.0884	15.5348	14.451
	1759	0	0.588				1759	22.0509	15.7564	15.4933	14.5462
	1760	0	0				1760	22.2643	15.5736	15.6286	14.7129
	1761	0	0.706				1761	21.8823	15.6372	15.5817	14.8281
	1762	0	0				1762	21.7916	15.7645	15.7498	14.4323
	1763	0	0.706				1763	21.5945	15.7014	15.7978	14.6004
	1764	0	0.824				1764	21.9007	15.8407	15.7257	14.6725
	1765	0	0.706				1765	21.6684	15.7515	15.4513	14.5792
	1766	0	0				1766	21.6838	15.6023	15.8087	14.763
	1767	0	0.706				1767	21.4458	15.6843	15.8643	14.8876
	1768	0	0				1768	21.5923	15.6635	15.7689	15.1906
	1769	0	0.647				1769	21.4902	15.5163	15.6395	15.3875
	1770	0	0.647				1770	21.5298	15.348	15.5144	15.2546
	1771	0	0.647				1771	21.5044	15.452	15.6213	15.5507
	1772	0	0.706				1772	21.9085	15.4537	15.681	15.6693
	1773	0	0.706				1773	21.5379	15.594	15.7411	15.3811
	1774	0	0				1774	21.6821	15.3123	15.656	15.274
	1775	0	0.706				1775	21.924	15.45	15.9323	15.0838
	1776	0	0.706				1776	22.1028	15.605	15.584	15.2889
	1777	0	0				1777	22.3157	15.3703	15.5492	15.1406
	1778	0	0.765				1778	22.4304	15.1674	15.5858	15.0588
	1779	0	0				1779	22.3687	15.5917	15.6083	15.0105
	1780	0	0				1780	22.5028	15.8131	15.6137	15.0488
	1781	0	0.647				1781	22.6134	15.5259	15.6169	14.9603
	1782	0	0.706				1782	22.3567	15.8121	15.4678	15.011
	1783	0	0.706				1783	22.4726	15.8073	15.7108	15.2978
	1784	0	0.706				1784	22.6073	15.8229	15.8623	15.1105
	1785	0	0.706				1785	22.6829	15.4807	15.7867	15.0323
	1786	0	0				1786	22.5341	15.6194	15.813	14.9816
	1787	0	0.765				1787	22.6733	15.3618	15.3883	14.6548
	1788	0	0.706				1788	22.3077	15.2996	15.5023	14.7777
	1789	0	0.706				1789	21.976	15.3232	15.5608	14.9536
	1790	0	0.588				1790	21.911	15.2437	15.7423	14.8942
	1791	0	0.647				1791	21.8227	15.1582	15.6598	15.0678
	1792	0	0				1792	21.5214	15.2858	15.882	14.9026
	1793	0	0				1793	21.7345	15.0978	15.6912	14.9961
	1794	0	0				1794	21.7208	15.2057	15.5305	15.0563
	1795	0	0.706				1795	21.4636	15.2873	15.6383	15.093
	1796	0	0.588				1796	21.2325	15.0895	15.5164	15.2057
	1797	0	0				1797	21.2279	14.9175	15.6148	15.1951
	1798	0	0				1798	20.972	14.9586	15.8729	15.111
	1799	0	0.588				1799	21.033	15.2251	15.7169	15.2133
	1800	0	0.588				1800	20.8362	15.1618	15.7148	15.5526
	1801	0	0.588				1801	21.1014	15.564	15.6294	15.5527
	1802	0	0				1802	20.8944	15.6185	15.674	15.2948
	1803	0	0.588				1803	21.1444	15.4971	15.5333	15.4939
	1804	0	0.588				1804	21.0935	15.3482	15.4797	15.5107
	1805	0	0				1805	20.5995	15.4082	15.5755	15.1033
	1806	0	0				1806	20.7302	15.2221	15.6728	15.3889
	1807	0	0				1807	20.5267	15.1778	15.5585	15.3512
	1808	0	0				1808	20.4435	15.2472	15.6261	15.391
	1809	0	0.588				1809	20.5337	14.887	15.8052	15.3055
	1810	0	0.588				1810	20.5477	14.7975	15.9908	15.6509
	1811	0	0.588				1811	20.3205	14.954	15.7427	15.5651
	1812	0	0				1812	20.5247	14.8926	15.9498	15.5388
	1813	0	0				1813	20.5026	14.7055	15.8397	15.4521
	1814	0	0				1814	20.4579	14.7864	15.8673	15.6056
	1815	0	0.588				1815	20.2646	15.0501	15.6835	15.6706
	1816	0	0.588				1816	20.4789	15.0195	15.6809	15.5116
	1817	0	0.529				1817	20.547	14.705	15.7125	15.6887
	1818	0	0				1818	20.552	14.8385	15.6978	15.8096
	1819	0	0.765				1819	20.4766	14.7406	15.7395	15.6812
	1820	0	0				1820	20.3103	14.6421	15.9025	15.4694
	1821	0	0				1821	20.363	14.8087	15.7884	15.4459
	1822	0	0				1822	20.1915	14.7147	15.7328	15.5767
	1823	0	0				1823	20.1992	14.7578	15.7006	15.5883
	1824	0	0				1824	20.3769	14.9204	15.491	15.5524
	1825	0	0				1825	20.5639	14.9622	15.6671	15.4273
	1826	0	0				1826	20.3548	14.9968	15.7164	15.306
	1827	0	0				1827	20.6229	15.0323	15.4142	15.2942
	1828	0	0				1828	20.5454	14.8529	15.301	15.1673
	1829	0	0				1829	20.6097	14.9411	15.5289	15.4131
	1830	0	0				1830	20.9759	15.3011	15.7396	15.4172
	1831	0	0				1831	20.6781	15.2526	15.5526	15.2301
	1832	0	0.588				1832	20.6551	15.2412	15.5045	15.2387
	1833	0	0				1833	20.5471	15.0929	15.1966	15.2126
	1834	0	0				1834	20.5644	15.1144	15.1668	15.1132
	1835	0	0				1835	20.8782	15.2011	15.3936	15.0713
	1836	0	0.529				1836	20.791	15.3192	15.2833	15.2701
	1837	0	0.412				1837	21.1064	15.4396	15.3567	15.3004
	1838	0	0.588				1838	20.837	15.3502	15.257	15.2368
	1839	0	0				1839	20.7512	15.3967	15.1977	15.0062
	1840	0	0				1840	21.173	15.2495	15.2517	15.3068
	1841	0	0.588				1841	21.3418	15.2643	15.1792	15.258
	1842	0	0.529				1842	21.1421	15.3364	15.4219	15.17
	1843	0	0.765				1843	21.1928	15.4462	15.5254	15.1138
	1844	0	0.529				1844	20.924	15.5529	15.4474	15.1893
	1845	0	0				1845	21.0337	15.6979	15.6615	15.1915
	1846	0	0				1846	21.172	15.5866	15.6935	15.4025
	1847	0	0				1847	21.0934	15.6295	15.6937	15.2274
	1848	0	0				1848	21.2979	15.6971	15.9234	15.573
	1849	0	0				1849	21.4611	15.6131	15.8018	15.5663
	1850	0	0				1850	21.4621	15.5311	16.0369	15.6361
	1851	0	0				1851	21.8794	15.5252	15.9829	15.52
	1852	0	0				1852	21.7714	15.5315	15.9064	15.512
	1853	0	0				1853	21.9305	15.3997	15.9909	15.3511
	1854	0	0.647				1854	21.6826	15.4939	16.1154	15.5894
	1855	0	0.647				1855	21.5611	15.499	15.9928	15.7606
	1856	0	0.647				1856	22.098	15.6063	16.0159	15.4639
	1857	0	0.647				1857	21.9351	15.5112	15.8795	15.4983
	1858	0	0.647				1858	22.0786	15.5937	15.8867	15.5442
	1859	0	0				1859	21.8018	15.7634	15.6814	15.569
	1860	0	0.647				1860	21.8904	15.6949	15.5932	15.824
	1861	0	0.765				1861	21.8031	15.7647	15.465	15.7945
	1862	0	0				1862	22.0184	15.9735	15.5893	15.967
	1863	0	0				1863	21.7451	16.2815	15.4924	15.905
	1864	0	0				1864	21.8724	15.9653	15.3744	15.818
	1865	0	0.588				1865	21.8488	15.8119	15.5324	15.7712
	1866	0	0				1866	21.9888	15.8276	15.6694	15.8638
	1867	0	0.588				1867	22.3212	15.5753	15.8113	15.6777
	1868	0	0.588				1868	22.1697	16.2671	15.7575	15.5661
	1869	0	0.588				1869	22.0449	16.1338	15.6201	15.6341
	1870	0	0.706				1870	22.212	15.8369	15.6133	15.6089
	1871	0	0.706				1871	22.1087	15.9317	15.9716	15.6545
	1872	0	0.588				1872	22.3689	15.9518	15.7904	15.5811
	1873	0	0				1873	22.4932	15.8116	15.7415	15.3167
	1874	0	0.706				1874	22.7983	16.1848	15.6184	15.2822
	1875	0	0				1875	22.616	16.0702	15.6547	15.4073
	1876	0	0				1876	22.6463	15.4505	15.6866	15.2308
	1877	0	0.588				1877	22.518	15.523	15.6991	15.201
	1878	0	0				1878	22.4812	15.4903	15.7876	15.0858
	1879	0	0				1879	22.4054	15.1128	16.0524	15.2489
	1880	0	0.588				1880	22.056	15.157	16.0152	14.9512
	1881	0	0.706				1881	21.7853	15.1949	16.2069	14.9843
	1882	0	0.706				1882	22.1873	15.0577	16.3748	15.1547
	1883	0	0				1883	22.1656	14.9921	16.0278	14.9206
	1884	0	0.588				1884	23.0665	15.0472	16.0613	15.2605
	1885	0	0.588				1885	22.7139	15.0409	15.769	15.2102
	1886	0	0.588				1886	22.6399	15.0512	15.5773	15.3121
	1887	0	0.588				1887	22.6899	15.0405	15.8088	15.1081
	1888	0	0				1888	22.7392	14.9323	15.9171	15.3098
	1889	0	0.706				1889	22.5891	14.8901	15.8557	15.102
	1890	0	0.588				1890	22.5239	14.6471	15.7999	15.027
	1891	0	0				1891	22.6086	14.8421	15.7326	14.9242
	1892	0	0.588				1892	22.6388	14.5173	15.9603	14.9118
	1893	0	0.706				1893	22.3877	14.4908	16.0733	14.8629
	1894	0	0.706				1894	22.4142	14.295	16.0051	15.0047
	1895	0	0				1895	22.3388	14.2689	15.8579	14.7427
	1896	0	0.706				1896	22.0589	14.1221	15.9757	14.4789
	1897	0	0.588				1897	22.0494	14.1983	15.8235	14.6857
	1898	0	0.588				1898	22.118	14.0894	15.6697	14.7707
	1899	0	0				1899	22.7057	14.296	15.687	14.8388
	1900	0	0.588				1900	23.0653	14.2068	15.6824	14.7359
	1901	0	0.706				1901	23.131	14.2372	15.7685	14.7312
	1902	0	0				1902	23.0699	14.1721	15.6147	14.8723
	1903	0	0				1903	23.5313	14.0504	15.6763	15.0172
	1904	0	0				1904	23.2078	14.0401	15.8375	15.1654
	1905	0	0.706				1905	23.2045	14.0786	15.9474	15.3183
	1906	0	0.706				1906	23.0018	13.9477	16.066	15.3475
	1907	0	0.588				1907	22.8711	13.9229	15.9282	15.2301
	1908	0	0.706				1908	22.8541	14.1378	16.1013	15.38
	1909	0	0.706				1909	22.5982	14.0521	16.1789	15.524
	1910	0	0.588				1910	22.3475	14.0863	16.1596	15.3049
	1911	0	0				1911	22.686	13.9588	16.0893	15.0619
	1912	0	0				1912	22.6751	13.9399	16.1498	15.2505
	1913	0	0.706				1913	22.5768	13.8066	16.259	14.993
	1914	0	0.529				1914	22.6931	13.9033	16.3676	15.124
	1915	0	0				1915	22.8705	13.7805	16.4929	15.1223
	1916	0	0				1916	22.9398	13.4628	16.2648	15.1103
	1917	0	0				1917	22.9177	13.3213	16.3029	15.0261
	1918	0	0.706				1918	22.8313	13.3112	16.3381	15.0293
	1919	0	0				1919	22.5358	13.1238	16.098	15.4259
	1920	0	0.706				1920	22.5411	13.2575	16.3158	15.6228
	1921	0	0.588				1921	22.8596	13.0431	16.6217	15.5372
	1922	0	0.588				1922	23.1759	13.033	16.8626	15.2529
	1923	0	0				1923	23.5797	12.9664	16.4489	15.3229
	1924	0	0.529				1924	23.8148	12.8035	16.6954	15.5151
	1925	0	0.588				1925	23.7718	12.8284	16.741	15.436
	1926	0	0.706				1926	23.6972	12.9462	16.7382	15.0391
	1927	0	0.529				1927	23.8619	13.1433	16.5698	15.1982
	1928	0	0.471				1928	23.6526	13.0387	16.5726	15.2533
	1929	0	0				1929	23.4077	13.0098	16.669	15.0013
	1930	0	0.588				1930	23.4359	12.9491	16.3544	15.1766
	1931	0	0.588				1931	23.3039	13.1493	16.0763	15.2932
	1932	0	0				1932	23.4681	12.9602	15.7536	15.5508
	1933	0	0.706				1933	23.1604	13.0634	15.6143	15.5604
	1934	0	0.588				1934	23.3491	13.0859	15.8658	15.2764
	1935	0	0.588				1935	23.4563	12.9179	15.5551	15.2807
	1936	0	0				1936	23.4842	12.8652	15.406	15.0298
	1937	0	0.588				1937	23.8543	12.8102	15.2893	15.1949
	1938	0	0.471				1938	24.0372	13.1066	15.0886	15.235
	1939	0	0.588				1939	24.0595	13.0137	15.1286	15.203
	1940	0	0.588				1940	23.8389	13.1124	15.1202	14.9444
	1941	0	0.588				1941	23.6563	13.1374	15.0957	14.9734
	1942	0	0.529				1942	23.5491	13.0812	15.1269	15.1388
	1943	0	0				1943	23.6744	13.0404	14.9771	15.0332
	1944	0	0.588				1944	23.857	13.1778	14.9806	15.2345
	1945	0	0.588				1945	23.9069	13.2028	15.1566	15.2172
	1946	0	0				1946	23.5665	13.1013	15.0802	15.379
	1947	0	0				1947	23.77	13.4106	14.9973	15.7531
	1948	0	0				1948	23.7732	13.303	15.0004	15.4271
	1949	0	0				1949	23.8096	13.2498	15.1041	15.6477
	1950	0	0				1950	23.5456	13.0134	15.3249	15.4253
	1951	0	0				1951	23.6626	13.0392	15.2966	15.6403
	1952	0	0				1952	23.5363	13.0259	15.5682	15.5133
	1953	0	0.706				1953	23.4175	13.061	15.4954	15.3566
	1954	0	0.706				1954	23.3556	13.4496	15.4041	15.4817
	1955	0	0.706				1955	23.4136	13.2622	15.468	15.208
	1956	0	0.706				1956	23.3669	13.1923	15.4859	15.4383
	1957	0	0				1957	23.5376	13.1026	15.3395	15.2281
	1958	0	0				1958	23.2879	13.1092	15.3463	15.2574
	1959	0	0				1959	23.2562	13.051	15.0792	15.1799
	1960	0	0.706				1960	23.6072	12.8566	15.1685	15.0906
	1961	0	0				1961	23.738	12.9277	15.4627	15.2228
	1962	0	0.706				1962	23.8599	12.9208	15.3375	15.185
	1963	0	0.706				1963	23.5939	13.0093	15.6143	15.23
	1964	0	0.647				1964	23.8651	12.8936	15.4727	15.3653
	1965	0	0.529				1965	23.6687	12.8876	15.1819	15.2793
	1966	0	0.647				1966	23.526	13.0497	15.1036	15.4057
	1967	0	0.647				1967	23.2662	12.8501	15.3148	15.4984
	1968	0	0.647				1968	23.4429	12.7537	15.4005	15.7143
	1969	0	0.647				1969	23.5075	12.7428	15.3402	15.944
	1970	0	0.647				1970	23.6693	13.0059	15.3532	16.0389
	1971	0	0.647				1971	23.4845	12.8668	15.6013	15.8907
	1972	0	0.647				1972	23.3753	12.842	15.6706	15.8118
	1973	0	0.529				1973	23.6254	12.8174	15.7685	15.7575
	1974	0	0.529				1974	23.3384	12.9119	15.6784	15.7511
	1975	0	0.647				1975	23.7564	12.7977	15.6606	15.6339
	1976	0	0.529				1976	23.6808	12.7671	15.8034	15.6585
	1977	0	0.529				1977	23.7976	12.6925	15.8589	15.7071
	1978	0	0.529				1978	23.9227	12.7957	15.9251	15.6039
	1979	0	0.471				1979	24.3862	12.9351	15.908	15.7091
	1980	0	0.529				1980	24.0592	12.7851	15.9091	15.7713
	1981	0	0.529				1981	24.0052	12.9498	15.7087	15.876
	1982	0	0.471				1982	23.4992	12.8205	15.781	15.7798
	1983	0	0				1983	23.5716	12.7367	16.0233	16.1104
	1984	0	0.529				1984	23.5847	12.7915	15.7415	16.0669
	1985	0	0.471				1985	23.4457	12.8675	15.8622	16.1357
	1986	0	0.471				1986	23.3913	12.7426	15.6282	16.0392
	1987	0	0.353				1987	23.0506	12.712	15.7463	15.7206
	1988	0.235	0				1988	23.0015	12.7984	15.7504	15.668
	1989	0	0.647				1989	23.3696	12.6849	15.7349	15.7794
	1990	0	0.647				1990	23.4138	12.8719	15.5185	15.976
	1991	0.235	0				1991	23.8369	12.999	15.6607	16.078
	1992	0	0				1992	23.9128	12.8034	15.7353	15.9517
	1993	0	0				1993	24.1958	12.7893	15.4811	16.0316
	1994	0	0				1994	23.9665	12.711	15.4475	16.2259
	1995	0	0.647				1995	24.0134	12.6725	15.5821	15.9917
	1996	0	0.471				1996	24.1006	12.6142	15.4637	16.1526
	1997	0	0.529				1997	24.1399	12.6051	15.4831	16.2023
	1998	0	0.529				1998	23.8664	12.698	15.8336	16.1026
[truncated: 138,002 more rows]

## Sheet: FigS2
FIgS2A					FIgS2B
Q15	Run1	Run2			AB40	Run1	Run2	Run3	Run4
0.05	3.8	4.17			0.1	5.18	8.96	5.08	6.03
0.1	3.25	3.72			0.2	4.87	6.69	4.15	4.86
0.2	3.67	3.59			0.3	3.83	5.94	3.86	4.21
FIgS2C
ChiZ	Run1	Run2	Run3	Run4	Run5	Run6	Run7	Run8	Run9	Run10	Run11	Run12
0.1	9.36	10.13	8.26	10.55	7.91	6.7	9.74	17.67	7.22	7.32	8.04	8.98
0.2	6.18	8.49	8.77	6.86	6.47	6.02	6.69	13.39	5.55	7.98	6.9	7.17
0.3	6.15	6.21	7.92	5.31	6.86	5.89	6.93	11.67	6.29	5.61	6.98	7.13

## Sheet: FigS3
Training												Test												Gaussian												Training												Test
3,4	0.25	0.75	1.25	1.75	2.25	2.75	3.25	3.75	4.25	4.75		3,4	0.25	0.75	1.25	1.75	2.25	2.75	3.25	3.75	4.25	4.75		3,4	0.25	0.75	1.25	1.75	2.25	2.75	3.25	3.75	4.25	4.75		5,11	0.25	0.75	1.25	1.75	2.25	2.75	3.25	3.75	4.25	4.75		5,11	0.25
4.75	0	4	12	0	0	0	0	0	0	0		4.75	0	9	46	39	14	0	0	0	0	0		4.75	54	104	71	55	23	3	1	1	0	0		4.75	0	31	40	22	56	33	58	14	2	0		4.75	0
4.25	15	24	31	0	0	0	0	0	0	0		4.25	9	141	338	219	84	12	0	0	0	0		4.25	155	291	378	257	126	47	9	2	0	0		4.25	13	40	104	144	201	195	103	46	28	1		4.25	24
3.75	56	60	179	25	10	4	1	0	0	0		3.75	122	443	730	729	356	66	0	0	0	0		3.75	339	740	984	865	507	157	28	6	0	0		3.75	36	75	184	189	315	198	107	55	36	0		3.75	129
3.25	38	125	289	109	63	16	16	0	0	0		3.25	341	1018	1646	1742	832	289	26	0	0	0		3.25	516	1300	2020	1940	1220	485	102	17	3	0		3.25	67	130	255	321	233	261	106	62	39	4		3.25	299
2.75	75	262	392	256	98	61	30	3	0	0		2.75	665	1666	2792	2845	1786	548	124	9	0	0		2.75	630	1770	3140	3480	2430	1080	314	53	6	0		2.75	81	129	271	263	300	254	126	129	104	32		2.75	375
2.25	99	207	455	385	308	122	61	3	0	0		2.25	971	2210	3292	4120	2543	1247	289	33	0	0		2.25	555	1690	3600	4550	3600	1680	570	133	13	1		2.25	58	100	209	197	233	235	193	154	110	32		2.25	395
1.75	51	99	265	510	362	220	67	27	0	0		1.75	589	1841	3380	5129	3755	1853	757	82	0	0		1.75	358	1320	3110	4520	4020	2370	806	180	21	1		1.75	16	48	108	228	240	140	128	78	61	13		1.75	282
1.25	28	119	224	446	403	163	148	58	2	0		1.25	215	1058	2383	4564	4192	2475	1159	99	0	0		1.25	194	742	1990	3240	3280	2180	866	213	34	1		1.25	7	33	114	166	118	137	99	58	31	9		1.25	106
0.75	1	43	145	222	249	165	162	52	2	0		0.75	31	329	1175	3524	3866	2185	801	100	0	0		0.75	55	361	938	1810	2100	1570	706	239	36	6		0.75	4	28	71	69	67	79	69	35	21	2		0.75	5
0.25	0	19	49	187	225	225	47	16	1	0		0.25	0	35	370	1586	2006	1191	358	18	0	0		0.25	25	91	353	738	964	812	414	155	29	5		0.25	1	31	17	23	33	32	16	0	0	0		0.25	0
Training												Test												Gaussian												Training												Test
4,9	0.25	0.75	1.25	1.75	2.25	2.75	3.25	3.75	4.25	4.75		4,9	0.25	0.75	1.25	1.75	2.25	2.75	3.25	3.75	4.25	4.75		4,9	0.25	0.75	1.25	1.75	2.25	2.75	3.25	3.75	4.25	4.75		8,12	0.25	0.75	1.25	1.75	2.25	2.75	3.25	3.75	4.25	4.75		8,12	0.25
4.75	0	3	14	53	71	36	17	8	4	0		4.75	0	6	89	254	326	284	275	121	21	0		4.75	4	20	52	150	252	299	332	254	110	39		4.75	0	2	14	12	15	14	2	7	0	0		4.75	1
4.25	0	7	49	71	68	121	61	46	13	2		4.25	17	78	250	680	782	761	603	370	119	4		4.25	15	61	170	390	616	699	628	375	167	55		4.25	3	13	41	60	26	41	20	21	23	3		4.25	18
3.75	4	47	77	61	152	256	128	112	32	7		3.75	96	273	648	1250	1410	1160	923	496	186	32		3.75	50	168	471	936	1240	1370	1030	605	236	56		3.75	25	90	117	130	61	83	92	95	71	10		3.75	116
3.25	17	76	127	148	207	195	153	120	21	6		3.25	319	667	1230	1790	2170	1970	1170	491	164	16		3.25	147	406	983	1750	2180	2120	1400	659	254	61		3.25	64	71	147	138	112	134	118	81	25	28		3.25	289
2.75	23	57	127	171	324	254	215	126	30	1		2.75	461	963	1670	2350	2320	1820	1060	387	120	34		2.75	272	776	1710	2640	2980	2480	1480	666	204	44		2.75	69	80	169	208	213	223	131	122	92	30		2.75	441
2.25	49	85	152	223	340	331	168	32	8	0		2.25	686	1320	2170	2760	2310	1280	650	244	88	17		2.25	445	1260	2180	3260	3150	2320	1240	498	124	27		2.25	99	133	244	295	402	292	257	158	99	47		2.25	540
1.75	115	150	155	222	304	165	72	21	1	0		1.75	985	2160	2790	2860	2000	1180	444	188	78	5		1.75	636	1440	2450	2920	2580	1750	788	317	89	13		1.75	88	129	234	299	352	336	187	133	77	69		1.75	358
1.25	217	200	200	272	176	114	42	14	0	0		1.25	1690	3140	3600	2640	1640	1150	444	113	26	0		1.25	668	1450	2000	2270	1790	1070	415	140	31	1		1.25	26	109	139	230	200	182	111	95	16	14		1.25	278
0.75	226	258	207	200	172	69	25	5	0	0		0.75	956	2540	2710	1860	1180	558	232	26	1	0		0.75	580	1060	1410	1350	970	533	179	56	12	0		0.75	20	61	101	125	104	146	87	32	3	2		0.75	155
0.25	85	159	107	90	86	35	2	0	0	0		0.25	356	866	999	924	566	243	75	8	0	0		0.25	419	662	825	685	432	194	68	14	3	0		0.25	10	85	66	56	64	46	28	4	0	0		0.25	89
Training												Test												Gaussian												Training												Test
5,8	0.25	0.75	1.25	1.75	2.25	2.75	3.25	3.75	4.25	4.75		5,8	0.25	0.75	1.25	1.75	2.25	2.75	3.25	3.75	4.25	4.75		5,8	0.25	0.75	1.25	1.75	2.25	2.75	3.25	3.75	4.25	4.75		9,11	0.25	0.75	1.25	1.75	2.25	2.75	3.25	3.75	4.25	4.75		9,11	0.25
4.75	0	0	10	16	30	37	20	47	41	2		4.75	0	0	17	108	191	398	428	297	177	40		4.75	5	10	37	119	195	258	274	211	123	49		4.75	0	11	56	29	72	55	17	15	1	0		4.75	4
4.25	0	5	9	23	35	85	81	75	81	11		4.25	0	5	157	388	639	959	1110	928	570	200		4.25	20	43	146	334	489	677	627	428	213	85		4.25	18	86	94	98	273	163	90	33	17	3		4.25	84
3.75	0	11	83	116	90	139	109	85	83	22		3.75	5	87	366	763	1120	1540	1730	1820	1100	250		3.75	40	157	393	778	1150	1370	1160	775	344	156		3.75	70	240	210	243	144	97	96	52	36	7		3.75	477
3.25	8	73	104	149	158	173	203	78	70	11		3.25	52	323	661	1250	1920	2000	1980	1970	1050	305		3.25	113	339	860	1570	2090	2150	1800	1060	453	142		3.25	142	246	183	201	153	175	139	134	88	17		3.25	1130
2.75	44	56	127	222	356	320	201	98	64	14		2.75	223	665	1280	1770	2280	2220	2340	1830	792	222		2.75	218	635	1390	2420	2920	2910	2050	1140	465	146		2.75	143	181	181	185	227	235	169	261	86	20		2.75	1200
2.25	52	90	234	271	365	269	151	72	25	24		2.25	408	993	1780	2080	2650	2700	2160	1160	617	114		2.25	324	915	1740	2800	3350	2860	1840	902	344	102		2.25	115	180	193	129	238	249	198	138	63	18		2.25	610
1.75	72	146	317	324	248	237	86	80	38	7		1.75	413	1180	1900	2130	2470	2450	1380	754	365	52		1.75	439	1070	1970	2720	2850	2370	1360	604	236	49		1.75	67	119	186	127	121	150	142	77	41	38		1.75	341
1.25	77	129	264	285	238	125	64	68	23	2		1.25	346	932	1440	2000	1800	1470	873	497	138	1		1.25	473	960	1580	2060	1990	1410	747	325	107	18		1.25	9	66	70	122	70	96	128	102	58	52		1.25	144
0.75	17	86	157	177	182	95	50	9	0	0		0.75	141	491	963	1120	1080	690	453	146	6	0		0.75	328	713	1050	1180	1060	741	381	124	37	11		0.75	0	21	49	57	58	62	69	48	45	22		0.75	38
0.25	13	49	71	52	93	86	40	0	0	0		0.25	27	237	491	639	422	362	91	16	0	0		0.25	196	388	537	582	456	286	127	42	14	1		0.25	0	12	11	13	16	33	16	15	3	29		0.25	3
Training												Test												Gaussian												Training												Test
3,11	0.25	0.75	1.25	1.75	2.25	2.75	3.25	3.75	4.25	4.75		3,11	0.25	0.75	1.25	1.75	2.25	2.75	3.25	3.75	4.25	4.75		3,11	0.25	0.75	1.25	1.75	2.25	2.75	3.25	3.75	4.25	4.75		9,12	0.25	0.75	1.25	1.75	2.25	2.75	3.25	3.75	4.25	4.75		9,12	0.25
4.75	33	43	40	78	54	8	0	0	0	0		4.75	99	348	457	159	72	10	0	0	0	0		4.75	118	331	562	655	511	267	83	22	1	0		4.75	0	0	7	6	11	12	17	4	9	0		4.75	0
4.25	35	76	195	309	182	62	15	1	0	0		4.25	406	959	1210	1090	522	154	17	0	0	0		4.25	273	645	1200	1390	1110	558	207	46	6	0		4.25	6	13	19	44	42	33	47	27	13	7		4.25	18
3.75	45	108	287	337	228	121	56	13	0	0		3.75	626	1460	2070	2180	1470	568	131	6	0	0		3.75	377	1140	2050	2520	2070	1100	357	106	10	1		3.75	23	76	88	70	117	137	104	81	60	19		3.75	182
3.25	59	177	426	278	264	142	84	48	0	0		3.25	835	1970	3100	4630	2730	1460	398	22	0	0		3.25	532	1540	2920	3530	2980	1740	598	152	28	5		3.25	36	116	85	89	118	143	128	118	49	39		3.25	357
2.75	74	204	369	391	293	218	111	27	2	0		2.75	425	1610	3490	5350	4130	1950	681	62	0	0		2.75	511	1540	3080	4030	3600	2040	747	197	31	1		2.75	69	206	135	184	173	176	148	127	75	42		2.75	627
2.25	40	149	241	325	268	326	129	41	3	0		2.25	308	1170	2420	4730	4170	2040	741	83	0	0		2.25	450	1370	2830	3790	3320	1910	782	196	22	5		2.25	111	250	258	240	354	270	191	176	121	64		2.25	812
1.75	32	76	155	235	348	148	62	16	0	0		1.75	173	772	1830	3370	3150	1690	857	99	0	0		1.75	305	886	1980	2800	2360	1480	618	160	39	1		1.75	77	144	275	287	336	261	183	234	83	31		1.75	835
1.25	40	60	166	178	160	105	58	9	0	0		1.25	59	331	1040	2030	2020	1300	517	49	0	0		1.25	168	499	1070	1650	1470	924	354	115	23	2		1.25	91	143	167	174	147	149	163	73	15	2		1.25	612
0.75	5	55	125	141	80	18	17	4	0	0		0.75	11	100	422	776	798	473	139	17	0	0		0.75	65	224	484	714	702	449	213	62	8	2		0.75	67	127	134	74	67	107	67	25	11	2		0.75	372
0.25	0	0	20	54	75	4	0	0	0	0		0.25	0	7	98	176	360	216	33	3	0	0		0.25	24	77	162	258	279	192	72	27	4	0		0.25	84	87	67	34	19	36	22	10	0	0		0.25	222
Training												Test												Gaussian												Training												Test
5.9	0.25	0.75	1.25	1.75	2.25	2.75	3.25	3.75	4.25	4.75		5.9	0.25	0.75	1.25	1.75	2.25	2.75	3.25	3.75	4.25	4.75		5.9	0.25	0.75	1.25	1.75	2.25	2.75	3.25	3.75	4.25	4.75		11,12	0.25	0.75	1.25	1.75	2.25	2.75	3.25	3.75	4.25	4.75		11,12	0.25
4.75	4	39	62	42	34	15	8	2	0	0		4.75	42	188	337	349	186	118	73	58	23	2		4.75	104	154	266	336	285	170	118	38	11	4		4.75	0	0	10	14	22	11	5	3	1	0		4.75	4
4.25	11	34	113	42	34	15	26	11	1	0		4.25	100	350	708	875	612	389	277	195	133	24		4.25	170	320	534	658	584	436	243	110	38	13		4.25	0	10	45	47	43	66	28	8	4	0		4.25	9
3.75	10	85	158	106	64	72	51	23	11	2		3.75	171	495	925	1160	1170	920	728	505	313	89		3.75	270	565	946	1201	1208	910	582	244	86	27		3.75	6	31	63	114	227	180	51	65	30	8		3.75	41
3.25	48	83	202	231	203	102	60	55	30	18		3.25	194	581	1170	1690	1900	1650	1290	974	467	71		3.25	384	853	1377	1929	1955	1642	983	505	166	54		3.25	29	46	133	157	235	105	72	75	65	5		3.25	120
2.75	67	117	266	277	169	128	108	83	98	8		2.75	242	806	1340	1770	1900	1690	1410	1270	592	145		2.75	396	1001	1667	2479	2710	2313	1465	754	257	88		2.75	50	65	128	140	199	227	245	135	103	50		2.75	207
2.25	62	108	173	217	196	168	177	116	79	11		2.25	311	733	1200	1680	2050	1810	1520	1310	665	196		2.25	361	922	1742	2558	2940	2668	1818	953	416	118		2.25	33	77	151	189	238	340	381	252	282	85		2.25	248
1.75	34	72	99	162	222	266	166	69	73	25		1.75	226	657	1250	1540	2040	2170	1880	1700	934	290		1.75	251	708	1418	2246	2718	2485	1756	989	394	148		1.75	13	107	116	157	200	390	290	303	271	60		1.75	165
1.25	25	46	141	172	260	230	182	126	76	28		1.25	219	621	1100	1660	2280	2970	2700	1680	950	268		1.25	181	438	955	1617	2006	1974	1476	856	419	121		1.25	19	85	66	133	168	151	190	178	87	39		1.25	95
0.75	21	41	100	164	242	205	162	114	61	1		0.75	90	379	730	970	1710	2160	1980	1360	588	103		0.75	88	243	561	957	1210	1317	1044	602	265	112		0.75	3	23	59	106	102	117	127	117	18	9		0.75	4
0.25	1	15	49	160	245	257	70	32	3	0		0.25	20	98	288	544	723	974	808	424	156	2		0.25	38	108	279	485	645	744	600	378	186	72		0.25	0	1	5	15	84	94	87	59	14	0		0.25	0
[truncated: 20 more columns]

[truncated: 4 more sheets: FigS4, FigS3KL1 (2), FigS5, FigS6]
